# Supplementary material for: catena-Poly[[chlorido(methyl phenyl sulfide-κS)mercury(II)]-μ-chlorido]
Source: Acta Crystallogr Sect E Struct Rep Online. 2008 May 14;64(Pt 6):m809. doi: 10.1107/S1600536808013718 (PMC2961523; doi:10.1107/S1600536808013718)
Supplement: Supplementary file 1 [file e-64-0m809-sup1.cif]

##############################################################################
###                                                                        ###
###        Electronic paper (Acta Crystallographica Section E)             ###
###                                                                        ###
##############################################################################
#                                                                            #
# This CIF contains the data in a paper accepted for publication in Acta     #
# Crystallographica Section E. It conforms to the requirements of Notes      #
# for Authors for Section E, and has been peer reviewed under the auspices   #
# of the IUCr Commission on Journals.                                        #
#                                                                            #
# Full details of the Crystallographic Information File format               #
# are given in the paper "The Crystallographic Information File (CIF):       #
# a New Standard Archive File for Crystallography" by S. R. Hall, F. H.      #
# Allen and I. D. Brown [Acta Cryst. (1991), A47, 655-685].                  #
#                                                                            #
# The current version of the core CIF dictionary is obtainable from          #
# ftp://ftp.iucr.org/pub/cif_core.dic. The current version number is 2.4.    #
#                                                                            #
# Software is freely available for graphical display of the structure(s) in  #
# this CIF.  For information consult the CIF home page http://www.iucr.org/  #
# cif/home.html                                                              #
#                                                                            #
# This file may be used for bona fide research purposes within the           #
# scientific community so long as proper attribution is given to the journal # 
# article from which it was obtained.                                        #
#                                                                            #
##############################################################################
                                             
data_I
_audit_creation_method     SHELXL-97
_chemical_name_systematic
;
catena-Poly[[chlorido(methyl phenyl sulfide-\kS)mercury(II)]-\m-chlorido]
;
_chemical_name_common     ?
_chemical_formula_moiety     'C7 H8 Cl2 Hg S'
_chemical_formula_sum     'C7 H8 Cl2 Hg S'
_chemical_formula_iupac     '[Hg Cl2 (C7 H8 S)]'
_chemical_formula_weight     395.68
_chemical_melting_point     ?
_symmetry_cell_setting     Orthorhombic
_symmetry_space_group_name_H-M     'P b c a'
_symmetry_space_group_name_Hall     '-P 2ac 2ab'
loop_
    _symmetry_equiv_pos_as_xyz
    'x, y, z'
    '-x+1/2, -y, z+1/2'
    '-x, y+1/2, -z+1/2'
    'x+1/2, -y+1/2, -z'
    '-x, -y, -z'
    'x-1/2, y, -z-1/2'
    'x, -y-1/2, z-1/2'
    '-x-1/2, y-1/2, z'
_cell_length_a     5.9616(12)
_cell_length_b     14.935(3)
_cell_length_c     22.142(4)
_cell_angle_alpha     90.00
_cell_angle_beta     90.00
_cell_angle_gamma     90.00
_cell_volume     1971.4(7)
_cell_formula_units_Z     8
_cell_measurement_reflns_used     1562
_cell_measurement_theta_min     3.68
_cell_measurement_theta_max     25.39
_cell_measurement_temperature     150(2)
_exptl_crystal_description     needle
_exptl_crystal_colour     colourless
_exptl_crystal_size_max     0.25
_exptl_crystal_size_mid     0.10
_exptl_crystal_size_min     0.08
_exptl_crystal_density_diffrn     2.666
_exptl_crystal_density_meas     ?
_exptl_crystal_density_method     'not measured'
_exptl_crystal_F_000     1440
_exptl_absorpt_coefficient_mu     16.303
_exptl_absorpt_correction_type     'multi-scan'
_exptl_absorpt_process_details     '(SHELXTL; Sheldrick 2008)'
_exptl_absorpt_correction_T_min     0.1059
_exptl_absorpt_correction_T_max     0.3554
_exptl_special_details
;
;
_diffrn_ambient_temperature     150(2)
_diffrn_radiation_type     MoK\a
_diffrn_radiation_wavelength     0.71073
_diffrn_radiation_source     'fine-focus sealed tube'
_diffrn_radiation_monochromator     graphite
_diffrn_measurement_device_type     'Bruker--Nonius KappaCCD'
_diffrn_measurement_method     '\f scans, and \w scans with \k offsets'
_diffrn_detector_area_resol_mean     ?
_diffrn_reflns_number     9374
_diffrn_reflns_av_R_equivalents     0.0630
_diffrn_reflns_av_sigmaI/netI     0.0431
_diffrn_reflns_theta_min     3.68
_diffrn_reflns_theta_max     25.49
_diffrn_reflns_theta_full     25.49
_diffrn_measured_fraction_theta_max     0.959
_diffrn_measured_fraction_theta_full     0.959
_diffrn_reflns_limit_h_min     -7
_diffrn_reflns_limit_h_max     7
_diffrn_reflns_limit_k_min     -18
_diffrn_reflns_limit_k_max     16
_diffrn_reflns_limit_l_min     -23
_diffrn_reflns_limit_l_max     26
_diffrn_standards_number     ?
_diffrn_standards_interval_count     ?
_diffrn_standards_interval_time     ?
_diffrn_standards_decay_%     ?
_refine_special_details
;
Refinement of <i>F</i>^2^ against ALL reflections. The weighted <i>R</i>-factor
<i>wR</i> and goodness of fit <i>S</i> are based on <i>F</i>^2^, conventional
<i>R</i>-factors <i>R</i> are based on <i>F</i>, with <i>F</i> set to zero for
negative <i>F</i>^2^. The threshold expression of <i>F</i>^2^ >
\s(<i>F</i>^2^) is used only for calculating <i>R</i>-factors(gt) <i>etc</i>.
and is not relevant to the choice of reflections for refinement.
<i>R</i>-factors based on <i>F</i>^2^ are statistically about twice as large
as those based on <i>F</i>, and <i>R</i>- factors based on ALL data will be
even larger.
;
_reflns_number_total     1760
_reflns_number_gt     1562
_reflns_threshold_expression     I>2\s(I)
_refine_ls_structure_factor_coef     Fsqd
_refine_ls_matrix_type     full
_refine_ls_R_factor_all     0.0406
_refine_ls_R_factor_gt     0.0345
_refine_ls_wR_factor_gt     0.0878
_refine_ls_wR_factor_ref     0.0923
_refine_ls_goodness_of_fit_ref     1.073
_refine_ls_restrained_S_all     1.073
_refine_ls_number_reflns     1760
_refine_ls_number_parameters     102
_refine_ls_number_restraints     0
_refine_ls_hydrogen_treatment     constr
_refine_ls_weighting_scheme     calc
_refine_ls_weighting_details
          'calc w=1/[\s^2^(Fo^2^)+(0.0473P)^2^+8.371P] where P=(Fo^2^+2Fc^2^)/3'
_atom_sites_solution_hydrogens     geom
_atom_sites_solution_primary     direct
_atom_sites_solution_secondary     difmap
_refine_ls_shift/su_max     0.000
_refine_ls_shift/su_mean     0.000
_refine_diff_density_max     2.217
_refine_diff_density_min     -1.513
_refine_ls_extinction_method     'SHELXL97 (Sheldrick, 2008)'
_refine_ls_extinction_coef     0.0014(3)
_refine_ls_extinction_expression
                                  'Fc^*^=kFc[1+0.001xFc^2^\l^3^/sin(2\q)]^-1/4^'
loop_
    _atom_type_symbol
    _atom_type_description
    _atom_type_scat_dispersion_real
    _atom_type_scat_dispersion_imag
    _atom_type_scat_source
    'C' 'C' 0.0033 0.0016
                         'International Tables Vol C Tables 4.2.6.8 and 6.1.1.4'
    'H' 'H' 0.0000 0.0000
                         'International Tables Vol C Tables 4.2.6.8 and 6.1.1.4'
    'S' 'S' 0.1246 0.1234
                         'International Tables Vol C Tables 4.2.6.8 and 6.1.1.4'
    'Cl' 'Cl' 0.1484 0.1585
                         'International Tables Vol C Tables 4.2.6.8 and 6.1.1.4'
    'Hg' 'Hg' -2.3894 9.2266
                         'International Tables Vol C Tables 4.2.6.8 and 6.1.1.4'
_computing_data_collection     'COLLECT (Nonius, 1998)'
_computing_cell_refinement     'DENZO-SMN (Otwinowski & Minor, 1997)'
_computing_data_reduction     'DENZO-SMN (Otwinowski & Minor, 1997)'
_computing_structure_solution     'SHELXS97 (Sheldrick, 2008)'
_computing_structure_refinement     'SHELXL97 (Sheldrick, 2008)'
_computing_molecular_graphics     'DIAMOND (Brandenburg & Berndt, 1999)'
_computing_publication_material     'WinGX (Farrugia, 1999)'
loop_
    _atom_site_type_symbol
    _atom_site_label
    _atom_site_fract_x
    _atom_site_fract_y
    _atom_site_fract_z
    _atom_site_U_iso_or_equiv
    _atom_site_adp_type
    _atom_site_calc_flag
    _atom_site_refinement_flags
    _atom_site_occupancy
    _atom_site_disorder_assembly
    _atom_site_disorder_group
    Hg Hg1 0.04378(5) 0.284473(18) 0.188615(12) 0.03063(19) Uani d . 1 . .
    Cl Cl1 0.0758(3) 0.43434(12) 0.15855(8) 0.0366(4) Uani d . 1 . .
    Cl Cl2 0.0860(3) 0.26914(14) 0.30526(7) 0.0327(4) Uani d . 1 . .
    S S1 0.1319(3) 0.13004(11) 0.15897(7) 0.0284(4) Uani d . 1 . .
    C C1 0.0764(12) 0.1286(5) 0.0799(3) 0.0282(15) Uani d . 1 . .
    C C2 -0.1212(14) 0.1616(5) 0.0562(3) 0.0353(16) Uani d . 1 . .
    H H2 -0.2335 0.1856 0.0820 0.042 Uiso calc R 1 . .
    C C3 -0.1532(14) 0.1592(5) -0.0055(3) 0.0405(18) Uani d . 1 . .
    H H3 -0.2899 0.1802 -0.0223 0.049 Uiso calc R 1 . .
    C C4 0.0143(15) 0.1260(6) -0.0432(4) 0.045(2) Uani d . 1 . .
    H H4 -0.0072 0.1256 -0.0857 0.054 Uiso calc R 1 . .
    C C5 0.2088(15) 0.0941(5) -0.0191(3) 0.0417(19) Uani d . 1 . .
    H H5 0.3216 0.0711 -0.0451 0.050 Uiso calc R 1 . .
    C C6 0.2443(13) 0.0948(4) 0.0425(3) 0.0343(15) Uani d . 1 . .
    H H6 0.3804 0.0728 0.0591 0.041 Uiso calc R 1 . .
    C C7 -0.0891(15) 0.0613(6) 0.1887(3) 0.0371(18) Uani d . 1 . .
    H H11A -0.2345 0.0881 0.1787 0.056 Uiso calc R 1 . .
    H H11B -0.0737 0.0570 0.2327 0.056 Uiso calc R 1 . .
    H H11C -0.0796 0.0013 0.1709 0.056 Uiso calc R 1 . .
loop_
    _atom_site_aniso_label
    _atom_site_aniso_U_11
    _atom_site_aniso_U_22
    _atom_site_aniso_U_33
    _atom_site_aniso_U_12
    _atom_site_aniso_U_13
    _atom_site_aniso_U_23
    Hg1 0.0363(3) 0.0265(2) 0.0291(2) -0.00098(11) -0.00083(10) -0.00019(10)
    Cl1 0.0428(10) 0.0268(9) 0.0401(10) -0.0015(7) 0.0006(8) 0.0041(7)
    Cl2 0.0319(8) 0.0446(10) 0.0217(8) 0.0000(8) -0.0009(6) 0.0017(7)
    S1 0.0325(9) 0.0279(8) 0.0247(8) 0.0024(7) -0.0007(7) -0.0011(6)
    C1 0.035(4) 0.028(3) 0.021(3) -0.003(3) 0.001(3) 0.002(3)
    C2 0.048(4) 0.028(4) 0.030(4) 0.005(3) -0.002(3) -0.004(3)
    C3 0.052(5) 0.038(4) 0.031(4) -0.003(4) -0.003(3) 0.000(3)
    C4 0.067(5) 0.042(4) 0.024(4) -0.013(4) -0.003(4) 0.001(3)
    C5 0.058(5) 0.039(4) 0.029(4) -0.002(4) 0.009(4) -0.004(3)
    C6 0.043(4) 0.028(3) 0.033(4) 0.002(3) 0.006(3) -0.002(3)
    C7 0.046(4) 0.030(4) 0.036(4) -0.011(4) 0.002(3) 0.003(3)
_geom_special_details
;
All e.s.d.'s (except the e.s.d. in the dihedral angle between two l.s. planes)
are estimated using the full covariance matrix. The cell e.s.d.'s are taken
into account individually in the estimation of e.s.d.'s in distances, angles
and torsion angles; correlations between e.s.d.'s in cell parameters are only
used when they are defined by crystal symmetry. An approximate (isotropic)
treatment of cell e.s.d.'s is used for estimating e.s.d.'s involving l.s.
planes.
;
loop_
    _geom_bond_atom_site_label_1
    _geom_bond_atom_site_label_2
    _geom_bond_site_symmetry_2
    _geom_bond_distance
    _geom_bond_publ_flag
    Hg1 Cl1 . 2.3429(18) yes
    Hg1 S1 . 2.4548(17) yes
    Hg1 Cl2 . 2.6050(17) yes
    Hg1 Cl2 6_556 2.742(2) yes
    Cl2 Hg1 6_656 2.742(2) ?
    S1 C1 . 1.782(7) ?
    S1 C7 . 1.795(8) ?
    C1 C2 . 1.381(10) ?
    C1 C6 . 1.393(10) ?
    C2 C3 . 1.380(10) ?
    C2 H2 . 0.9500 ?
    C3 C4 . 1.392(12) ?
    C3 H3 . 0.9500 ?
    C4 C5 . 1.362(12) ?
    C4 H4 . 0.9500 ?
    C5 C6 . 1.381(10) ?
    C5 H5 . 0.9500 ?
    C6 H6 . 0.9500 ?
    C7 H11A . 0.9800 ?
    C7 H11B . 0.9800 ?
    C7 H11C . 0.9800 ?
loop_
    _geom_angle_atom_site_label_1
    _geom_angle_atom_site_label_2
    _geom_angle_atom_site_label_3
    _geom_angle_site_symmetry_1
    _geom_angle_site_symmetry_3
    _geom_angle
    _geom_angle_publ_flag
    Cl1 Hg1 S1 . . 143.53(7) ?
    Cl1 Hg1 Cl2 . . 110.97(7) ?
    S1 Hg1 Cl2 . . 99.31(6) ?
    Cl1 Hg1 Cl2 . 6_556 100.08(6) ?
    S1 Hg1 Cl2 . 6_556 98.49(6) ?
    Cl2 Hg1 Cl2 . 6_556 92.28(5) ?
    Hg1 Cl2 Hg1 . 6_656 97.92(6) ?
    C1 S1 C7 . . 102.5(3) ?
    C1 S1 Hg1 . . 103.6(2) ?
    C7 S1 Hg1 . . 106.4(3) ?
    C2 C1 C6 . . 121.1(6) ?
    C2 C1 S1 . . 121.8(5) ?
    C6 C1 S1 . . 117.0(5) ?
    C3 C2 C1 . . 119.0(7) ?
    C3 C2 H2 . . 120.5 ?
    C1 C2 H2 . . 120.5 ?
    C2 C3 C4 . . 120.2(8) ?
    C2 C3 H3 . . 119.9 ?
    C4 C3 H3 . . 119.9 ?
    C5 C4 C3 . . 120.1(7) ?
    C5 C4 H4 . . 120.0 ?
    C3 C4 H4 . . 120.0 ?
    C4 C5 C6 . . 120.9(7) ?
    C4 C5 H5 . . 119.5 ?
    C6 C5 H5 . . 119.5 ?
    C5 C6 C1 . . 118.6(7) ?
    C5 C6 H6 . . 120.7 ?
    C1 C6 H6 . . 120.7 ?
    S1 C7 H11A . . 109.5 ?
    S1 C7 H11B . . 109.5 ?
    H11A C7 H11B . . 109.5 ?
    S1 C7 H11C . . 109.5 ?
    H11A C7 H11C . . 109.5 ?
    H11B C7 H11C . . 109.5 ?
loop_
    _geom_torsion_atom_site_label_1
    _geom_torsion_atom_site_label_2
    _geom_torsion_atom_site_label_3
    _geom_torsion_atom_site_label_4
    _geom_torsion_site_symmetry_1
    _geom_torsion_site_symmetry_2
    _geom_torsion_site_symmetry_3
    _geom_torsion_site_symmetry_4
    _geom_torsion
    _geom_torsion_publ_flag
    Cl1 Hg1 Cl2 Hg1 . . . 6_656 -77.75(8) ?
    S1 Hg1 Cl2 Hg1 . . . 6_656 81.56(7) ?
    Cl2 Hg1 Cl2 Hg1 6_556 . . 6_656 -179.453(9) ?
    Cl1 Hg1 S1 C1 . . . . -40.3(3) ?
    Cl2 Hg1 S1 C1 . . . . 173.5(2) ?
    Cl2 Hg1 S1 C1 6_556 . . . 79.7(2) ?
    Cl1 Hg1 S1 C7 . . . . -147.9(3) ?
    Cl2 Hg1 S1 C7 . . . . 65.8(3) ?
    Cl2 Hg1 S1 C7 6_556 . . . -28.0(3) ?
    C7 S1 C1 C2 . . . . 61.4(7) ?
    Hg1 S1 C1 C2 . . . . -49.2(6) ?
    C7 S1 C1 C6 . . . . -120.4(6) ?
    Hg1 S1 C1 C6 . . . . 129.1(5) ?
    C6 C1 C2 C3 . . . . 1.3(11) ?
    S1 C1 C2 C3 . . . . 179.5(6) ?
    C1 C2 C3 C4 . . . . -1.6(11) ?
    C2 C3 C4 C5 . . . . 1.3(12) ?
    C3 C4 C5 C6 . . . . -0.6(12) ?
    C4 C5 C6 C1 . . . . 0.3(11) ?
    C2 C1 C6 C5 . . . . -0.6(10) ?
    S1 C1 C6 C5 . . . . -178.9(5) ?
data_global
_journal_date_recd_electronic     2008-05-02
_journal_date_accepted     2008-05-08
_journal_name_full     'Acta Crystallographica, Section E'
_journal_year     2008
_journal_volume     64
_journal_issue      6
_journal_page_first     m809
_journal_page_last     m809
_journal_paper_category     QM
_journal_coeditor_code     SG2244
_publ_contact_author_name     'Risto S. Laitinen '
_publ_contact_author_address
;
Department of Chemistry
P.O. Box 3000
FI-90014 University of Oulu
Finland
;
_publ_contact_author_email     risto.laitinen@oulu.fi
_publ_contact_author_fax     '358 8 5531608'
_publ_contact_author_phone     '358 8 5531611'
_publ_section_title
;
<i>catena</i>-Poly[[chlorido(methyl phenyl
sulfide-\k<i>S</i>)mercury(II)]-\m-chlorido]
;
loop_
    _publ_author_name
    _publ_author_address
    'Vigo, Ludmila'
;
Department of Chemistry
PO Box 3000
FI-90014 University of Oulu
Finland
;
    'Salin, Pekka'
;
Department of Chemistry
PO Box 3000
FI-90014 University of Oulu
Finland
;
    'Oilunkaniemi, Raija'
;
Department of Chemistry
PO Box 3000
FI-90014 University of Oulu
Finland
;
    'Laitinen, Risto S.'
;
Department of Chemistry
PO Box 3000
FI-90014 University of Oulu
Finland
;
