# Supplementary material for: catena-Poly[[chlorido(methyl phenyl sulfide-κS)mercury(II)]-μ-chlorido]
Source: Acta Crystallogr Sect E Struct Rep Online. 2008 May 14;64(Pt 6):m809. doi: 10.1107/S1600536808013718 (PMC2961523; doi:10.1107/S1600536808013718)
Supplement: Supplementary file 2 [file e-64-0m809-Isup2.hkl]

#
# h,k,l, Fc-squared, Fo-squared, sigma(Fo-squared) and status flag
#
data_I
_shelx_title ' hgsa in Pbca'
_shelx_refln_list_code          4
_shelx_F_calc_maximum      417.35
_exptl_crystal_F_000      1440.00
_reflns_d_resolution_high  0.8258
 
loop_
 _symmetry_equiv_pos_as_xyz
 'x, y, z'
 '-x+1/2, -y, z+1/2'
 '-x, y+1/2, -z+1/2'
 'x+1/2, -y+1/2, -z'
 '-x, -y, -z'
 'x-1/2, y, -z-1/2'
 'x, -y-1/2, z-1/2'
 '-x-1/2, y-1/2, z'
 
_cell_length_a     5.9616
_cell_length_b    14.9347
_cell_length_c    22.1415
_cell_angle_alpha  90.000
_cell_angle_beta   90.000
_cell_angle_gamma  90.000
 
_shelx_F_squared_multiplier     1.000
 
loop_
 _refln_index_h
 _refln_index_k
 _refln_index_l
 _refln_F_squared_calc
 _refln_F_squared_meas
 _refln_F_squared_sigma
 _refln_observed_status
   4   0   0     2398.30     2227.93    285.08 o
   6   0   0     5389.22     4048.75    299.04 o
   4   2   0    10547.47    10095.30    290.61 o
   6   2   0      341.03      216.73     61.26 o
   2   3   0    25952.64    25300.28    834.73 o
   4   3   0    53247.03    50957.21   2973.16 o
   6   3   0    18400.47    18959.31    805.48 o
   0   4   0    31427.56    28272.03   2895.32 o
   2   4   0    87204.18    90721.88   7292.68 o
   4   4   0    11256.06    11360.31    310.29 o
   6   4   0     1324.62     1615.33    159.32 o
   2   5   0    25513.86    24864.83    618.15 o
   4   5   0    30438.80    32615.01   1018.50 o
   6   5   0     8747.98     8992.37    792.30 o
   2   6   0    16191.34    14089.83    778.55 o
   4   6   0     1010.09     1078.27     49.52 o
   6   6   0     2938.48     2285.76    329.21 o
   2   7   0    13241.34    13021.44    958.18 o
   4   7   0      751.47      966.60    668.88 o
   0   8   0     1154.03     1284.92     75.78 o
   2   8   0     3040.23     3353.60    206.62 o
   4   8   0     2229.07     2154.09    181.11 o
   6   8   0      151.77      157.92    130.82 o
   2   9   0      454.06      673.45    114.78 o
   4   9   0     4942.92     5106.67    785.66 o
   0  10   0    15671.25    16997.94    926.51 o
   2  10   0    10967.83    11037.87    501.78 o
   4  10   0    10298.21    11338.04    469.15 o
   6  10   0       61.70      194.38    127.13 o
   2  11   0    13675.11    13633.28    434.14 o
   4  11   0     9986.29    10037.71   1196.96 o
   2  12   0    43799.30    43512.99   2643.13 o
   4  12   0     3349.03     3187.55    270.99 o
   2  13   0    31151.27    32520.02   1432.93 o
   2  15   0     7877.23     7993.16    438.53 o
   0  16   0    20152.86    19745.53   1095.96 o
   2  16   0    11943.15    13125.12    732.72 o
   1   1   1     1054.58     1088.26     29.00 o
   2   1   1     9691.45     9448.38    244.25 o
   3   1   1     3262.79     3453.81     91.24 o
   4   1   1    11887.37    11596.93    264.94 o
   5   1   1        0.51       43.67     52.40 o
   6   1   1     3006.14     2983.76    294.63 o
   7   1   1      218.41      217.14    134.50 o
   1   2   1      870.65      890.40     22.63 o
   2   2   1    45144.00    44315.34   1055.93 o
   3   2   1     4592.53     4638.90     95.57 o
   4   2   1     8501.38     8617.11    187.20 o
   5   2   1     1463.42     1526.66     87.91 o
   6   2   1      526.86      313.58     65.97 o
   7   2   1      573.23      482.47    129.16 o
   1   3   1      780.06      949.51     23.41 o
   2   3   1     6898.40     6617.70    155.04 o
   3   3   1     9227.25     9255.64    206.35 o
   4   3   1    23602.79    24209.78    530.04 o
   5   3   1      911.12      975.91     41.77 o
   6   3   1    11875.23    13186.28    616.16 o
   7   3   1      211.18       94.28     76.39 o
   1   4   1     7491.63     6945.78    222.44 o
   2   4   1    69733.06    65373.16   2574.22 o
   3   4   1      514.33      498.14     43.75 o
   4   4   1    10273.05    10323.58    215.71 o
   5   4   1     2380.63     2369.05     98.48 o
   6   4   1       67.71      142.23     39.07 o
   7   4   1     1145.58     1106.60    191.27 o
   1   5   1    28787.52    26135.11   1182.96 o
   2   5   1    54583.61    54586.07   1438.66 o
   3   5   1     5389.15     5395.55    118.76 o
   4   5   1    46008.83    50556.82   3147.77 o
   5   5   1      792.75      811.92     41.73 o
   6   5   1    13566.87    13560.30    388.68 o
   1   6   1    11080.17    10183.64    198.77 o
   3   6   1    14926.10    14502.82    254.69 o
   4   6   1     3222.30     3214.01     69.61 o
   5   6   1     6126.39     5808.52    158.22 o
   6   6   1     1067.14     1071.85     94.20 o
   1   7   1    57036.52    56452.59   1900.22 o
   3   7   1     4766.99     4684.29    126.37 o
   5   7   1       11.30       32.46     33.68 o
   1   8   1      339.95      447.44     22.78 o
   3   8   1     7608.37     7860.15    230.97 o
   4   8   1     5263.16     5155.67    120.09 o
   5   8   1     4243.66     4052.27    138.69 o
   6   8   1      810.62      599.64     91.86 o
   1   9   1     6182.75     6276.03    224.23 o
   2   9   1    14558.14    14389.33    471.17 o
   3   9   1     3518.05     3606.67    104.41 o
   4   9   1    29949.68    33924.12   1739.29 o
   5   9   1      586.00      506.66     75.88 o
   0  10   1    59087.90    62592.82   3590.19 o
   1  10   1      489.43      542.32     46.27 o
   2  10   1    42185.28    43451.86   1245.16 o
   3  10   1      130.70      105.37     49.64 o
   4  10   1     8488.36     8487.78    403.75 o
   5  10   1     2812.23     1737.09    181.18 o
   1  11   1     1780.29     1852.64     90.52 o
   2  11   1     9629.45     9552.41    315.23 o
   3  11   1     2152.39     1947.43     84.15 o
   4  11   1    21285.93    23835.08   1051.74 o
   0  12   1    35720.71    37973.22   1288.97 o
   1  12   1     1113.28     1254.23     49.57 o
   2  12   1    18246.32    19818.29    631.58 o
   3  12   1     1147.76     1308.51     85.32 o
   4  12   1     1027.87     1144.81    109.96 o
   1  13   1     1327.44     1764.38     86.64 o
   2  13   1     9211.32    10000.01    290.89 o
   3  13   1      662.83      680.60     64.28 o
   0  14   1     4418.88     5109.98    150.67 o
   1  14   1       49.69       69.76     42.19 o
   2  14   1      516.77     1045.73    187.04 o
   3  14   1      382.70      337.79     88.94 o
   4  14   1      614.57      569.19    157.94 o
   1  15   1      309.56      318.99     34.10 o
   2  15   1      140.31      215.52     75.51 o
   3  15   1       24.56      219.47    118.77 o
   0  16   1     1330.11     1419.79     97.15 o
   1  16   1        7.72       40.59     46.72 o
   2  16   1     1858.69     1613.25    141.94 o
   1  17   1     1098.78     1400.62    105.76 o
   0  18   1     7504.44     7858.73    389.72 o
   1   0   2    31935.87    29092.14   1017.54 o
   3   0   2    63624.29    66792.00   3123.35 o
   4   0   2     2091.10     2131.08     89.11 o
   5   0   2    23749.93    23969.24    710.81 o
   6   0   2     1806.16     1302.31     96.58 o
   3   1   2    21620.93    21423.99    428.96 o
   4   1   2    53003.23    55293.75   2026.46 o
   5   1   2      422.66      472.17     40.25 o
   6   1   2    10745.62    10754.59    779.79 o
   7   1   2      236.60      358.61     83.62 o
   1   2   2     1371.25     1296.78     30.56 o
   2   2   2    72659.75    65024.46   3240.71 o
   3   2   2    13618.07    13083.79    265.36 o
   4   2   2     7931.68     7865.53    173.61 o
   5   2   2    15024.06    15264.90    346.08 o
   6   2   2      602.87      643.55     61.10 o
   7   2   2     6857.63     6979.74    298.25 o
   1   3   2     9915.11     8644.32    280.41 o
   2   3   2    32180.80    31710.28    666.51 o
   3   3   2    30865.07    30657.89    560.64 o
   4   3   2    31654.02    33013.93    764.58 o
   5   3   2     8116.56     8180.21    277.05 o
   6   3   2    11345.09    10951.88    866.12 o
   7   3   2       49.66     -114.08    114.08 o
   1   4   2     1586.06     1782.22     52.86 o
   2   4   2    42028.55    40997.64   1123.77 o
   3   4   2     2304.11     2211.96     62.19 o
   4   4   2     4737.09     4591.77     92.38 o
   5   4   2    12138.75    12461.36    240.51 o
   6   4   2      927.68     1001.34    115.29 o
   7   4   2     4500.71     4427.85    179.42 o
   1   5   2    19099.66    19538.80   1708.58 o
   2   5   2     6538.06     6380.79    143.01 o
   3   5   2    17034.49    16696.29    311.26 o
   4   5   2    18142.85    18680.87    340.21 o
   5   5   2      879.99      959.94     47.86 o
   6   5   2     4810.61     4634.96    447.03 o
   0   6   2    31947.43    32178.61   1380.26 o
   1   6   2      889.11     1080.44     86.31 o
   2   6   2    15086.09    14863.92    337.83 o
   3   6   2     2721.78     2812.28     61.00 o
   4   6   2      375.63      478.97     37.07 o
   5   6   2     2683.24     2590.95    132.24 o
   6   6   2      499.10      466.02     80.42 o
   1   7   2      216.77      390.80     37.26 o
   2   7   2      338.97      452.68     48.74 o
   3   7   2      165.63      254.96     57.53 o
   4   7   2      845.94     1056.84    219.80 o
   5   7   2       31.74      152.61     51.19 o
   6   7   2       11.47       82.48    126.84 o
   0   8   2     2507.73     3024.75    126.29 o
   1   8   2       41.21       42.80     25.25 o
   2   8   2     4030.34     4311.23    164.22 o
   3   8   2     1736.87     1825.17    119.87 o
   4   8   2     1408.91     1423.03     43.94 o
   5   8   2     3729.59     3599.96    209.02 o
   6   8   2       11.04      124.45     73.94 o
   1   9   2     9715.01     9436.74    294.71 o
   2   9   2      156.15      303.33     43.37 o
   3   9   2     7202.95     7357.32    218.09 o
   4   9   2     4006.61     4733.31    187.81 o
   5   9   2      100.07       31.72     32.13 o
   6   9   2     2032.92     2041.15    199.86 o
   0  10   2     9692.45    10127.98    357.85 o
   1  10   2      663.79      757.60     61.59 o
   2  10   2    11690.39    12307.30    416.48 o
   3  10   2     3541.54     3231.81    115.23 o
   4  10   2     1481.08     1450.95     84.08 o
   5  10   2     4279.33     4602.80    223.06 o
   1  11   2    14542.37    14717.17    332.01 o
   2  11   2     2245.69     2361.23    112.09 o
   3  11   2     5156.74     5317.30    158.20 o
   4  11   2     6397.23     6347.39    733.26 o
   0  12   2    41734.31    43196.64   1566.40 o
   1  12   2     5555.64     5708.12    127.37 o
   2  12   2    12573.98    12658.74    377.49 o
   3  12   2    14548.50    14920.87    462.70 o
   4  12   2     1635.07     1679.12    166.04 o
   5  12   2     4280.14     4351.48    353.13 o
   1  13   2    47501.21    56169.89   2482.70 o
   2  13   2     9187.19     9084.03    232.83 o
   3  13   2     5459.18     6256.47    391.24 o
   4  13   2     9618.65    11046.17    547.19 o
   0  14   2    40264.83    44731.12   2382.85 o
   1  14   2     4202.16     4418.27     97.13 o
   2  14   2    17409.65    18772.24    561.94 o
   3  14   2    15138.80    16239.66    936.22 o
   4  14   2     1891.73      919.60    177.09 o
   1  15   2    16085.04    17308.93    351.56 o
   2  15   2     6225.55     5208.44    347.22 o
   3  15   2     6853.76     4648.01    240.78 o
   0  16   2     9564.83    10159.10    233.95 o
   1  16   2       51.23      108.39    133.69 o
   2  16   2    12250.23    12318.66    609.82 o
   3  16   2     1307.46     1271.51    149.27 o
   1  17   2     3985.28     5295.48    228.14 o
   0  18   2     7569.54     6753.75    382.01 o
   1   1   3    21762.73    20609.11    435.70 o
   2   1   3     1223.02     1265.79     32.19 o
   3   1   3     7759.41     7346.80    150.55 o
   4   1   3      963.66     1088.57     37.95 o
   5   1   3      318.66      345.07     39.26 o
   6   1   3      163.51      217.59     61.26 o
   7   1   3      979.45      894.19     93.90 o
   0   2   3    22020.45    21410.48    778.41 o
   1   2   3     1957.09     2025.91     47.04 o
   2   2   3     2398.71     2248.02     70.05 o
   3   2   3     8146.81     7504.26    150.68 o
   4   2   3       31.08       40.75     27.68 o
   5   2   3    23315.71    23934.07    867.59 o
   6   2   3      178.98      145.84     55.11 o
   7   2   3     2594.23     2765.69    188.68 o
   1   3   3    59092.27    56420.97   1490.58 o
   2   3   3     5245.83     5099.74    106.77 o
   3   3   3    28221.36    27176.27    538.22 o
   4   3   3     6329.17     6363.24    117.33 o
   5   3   3     3312.84     3730.85     82.36 o
   6   3   3     1749.94     1679.39    240.79 o
   7   3   3      549.21      379.81     84.82 o
   0   4   3    58013.66    56284.37   1940.66 o
   1   4   3     3885.39     3791.38    107.44 o
   2   4   3    20707.04    20083.30    417.86 o
   3   4   3     9966.46     9528.99    174.26 o
   4   4   3      447.15      458.04     26.87 o
   5   4   3    16701.63    16254.81    668.13 o
   6   4   3      193.06      143.42     43.38 o
   2   5   3     6640.86     6129.37    158.97 o
   3   5   3    28062.43    28616.10    538.35 o
   4   5   3     9517.15     9570.52    183.43 o
   5   5   3     1557.92     1660.99     57.10 o
   6   5   3     3680.97     3046.96    325.05 o
   0   6   3    30016.24    28061.74    883.27 o
   1   6   3    25540.47    23434.38    609.24 o
   2   6   3    21075.75    20419.01    467.49 o
   3   6   3    73587.72    70100.47   2901.95 o
   4   6   3     3380.85     3362.60     99.39 o
   5   6   3    23845.94    23445.90   1266.20 o
   6   6   3        2.51      -38.79     38.79 o
   2   7   3     7633.49     7635.63    186.22 o
   3   7   3    32115.55    29465.58   1112.15 o
   4   7   3     9468.99    10088.06    259.04 o
   5   7   3      697.96      694.59     81.29 o
   6   7   3     3194.23     2660.07    270.83 o
   0   8   3    30817.72    29521.13   1203.53 o
   1   8   3    19666.30    19533.09    582.76 o
   2   8   3    15292.45    15491.20    366.07 o
   3   8   3    30597.10    31739.18    927.74 o
   4   8   3     2466.31     2350.68     83.39 o
   5   8   3    23356.10    23481.38   3743.04 o
   6   8   3      213.84      117.03     46.79 o
   1   9   3    44487.27    44830.26   1199.63 o
   2   9   3    10037.68    10765.06    290.17 o
   3   9   3    33660.25    34489.70   1381.18 o
   4   9   3     8920.58     9145.16    176.56 o
   5   9   3     5125.10     4885.66    126.56 o
   6   9   3     1939.53     2092.30    305.98 o
   0  10   3    22809.99    22556.56    869.04 o
   1  10   3      192.99      237.44     26.72 o
   2  10   3     9981.03     9933.44    353.96 o
   3  10   3     4544.88     4616.92    127.41 o
   4  10   3      171.35      270.01     69.13 o
   5  10   3    14374.38    15450.00   1147.10 o
   1  11   3    18581.53    18509.23    677.89 o
   2  11   3     5501.43     5413.78    156.38 o
   3  11   3    19444.50    19874.25    675.51 o
   4  11   3     4293.49     4123.84    215.92 o
   0  12   3     5116.84     5268.34    139.16 o
   1  12   3      348.73      357.90     27.82 o
   2  12   3     2719.67     2872.64    120.77 o
   3  12   3     8350.96     8367.05    223.94 o
   4  12   3       30.55       27.87     68.08 o
   5  12   3     6722.66     7456.75    393.33 o
   1  13   3     6457.86     6631.29    233.84 o
   2  13   3      334.30      390.98     65.44 o
   3  13   3      630.53      763.36     88.36 o
   4  13   3      614.79      839.77     91.71 o
   0  14   3     1005.34     1047.98     69.66 o
   1  14   3       94.74      151.08     35.53 o
   2  14   3      198.04      336.95     56.90 o
   3  14   3      336.91      660.59    169.11 o
   4  14   3        2.42       84.31    131.81 o
   1  15   3     1439.93     1592.60    118.49 o
   2  15   3       41.18       27.47     69.13 o
   3  15   3     2155.69     1715.10    180.57 o
   0  16   3      200.48      185.64     60.77 o
   1  16   3      330.34      270.11     41.57 o
   2  16   3      227.32      320.86    106.06 o
   1  17   3     6120.82     6103.27    334.25 o
   0   0   4       51.20      482.48    108.57 o
   1   0   4    24722.19    22624.20    701.45 o
   2   0   4     2235.41     2185.46     65.54 o
   3   0   4    84405.57    86869.52   4045.53 o
   4   0   4     2265.90     2388.68    128.08 o
   5   0   4    37226.08    38930.16   1464.80 o
   6   0   4      114.39      254.38     77.75 o
   7   0   4    15091.72    19289.17    889.37 o
   2   1   4     3646.39     3805.18     80.49 o
   3   1   4    65257.20    65849.02   1318.44 o
   4   1   4       15.95       84.53     43.87 o
   5   1   4     5089.25     5191.10    133.75 o
   6   1   4      432.17      453.30     50.57 o
   7   1   4      316.13      163.36    104.22 o
   0   2   4     6115.57     6230.68    215.11 o
   1   2   4     8625.40     7931.21    171.71 o
   2   2   4     2220.12     2203.02     53.31 o
   3   2   4    33173.44    32464.55    629.67 o
   4   2   4      165.94      207.88     27.09 o
   5   2   4    32977.46    37095.07    874.91 o
   6   2   4      161.12      221.52     44.16 o
   7   2   4    12366.71    13828.43    448.09 o
   1   3   4    39246.34    35026.64    740.79 o
   2   3   4     8533.61     8630.43    179.49 o
   3   3   4    49405.91    49192.57    934.48 o
   4   3   4     2133.25     2275.73     65.63 o
   5   3   4     8401.51     8657.31    251.79 o
   6   3   4       78.98      196.78     57.32 o
   7   3   4      267.50      420.10    156.25 o
   0   4   4     1522.23     1705.28     74.76 o
   1   4   4      158.98      151.16     19.16 o
   2   4   4     1011.97     1310.98     45.41 o
   3   4   4     8192.35     8030.88    158.62 o
   4   4   4     1463.94     1550.46     52.37 o
   5   4   4    25132.46    29644.76    781.46 o
   6   4   4       25.96       89.48     44.59 o
   1   5   4    43910.91    40318.77   1098.64 o
   2   5   4     1363.37     1701.07     73.92 o
   3   5   4    16979.77    16977.98    353.59 o
   4   5   4      557.54      564.78     38.78 o
   5   5   4      462.11      443.31     37.81 o
   6   5   4      314.90      267.19     63.59 o
   0   6   4      131.90      374.36     73.45 o
   1   6   4      163.22      288.61     32.97 o
   2   6   4      682.92      696.57     62.01 o
   3   6   4     2413.56     2595.20    137.83 o
   4   6   4      190.84      226.01     27.62 o
   5   6   4     3458.20     3498.48    133.28 o
   6   6   4        8.50      120.38     57.37 o
   1   7   4       18.80      171.81     73.68 o
   2   7   4       70.58      187.30     69.66 o
   3   7   4       83.37       83.90     84.62 o
   4   7   4       12.26      291.67     69.23 o
   5   7   4      382.11      383.82     37.48 o
   6   7   4      127.97      196.99     48.62 o
   0   8   4        0.48      243.18     52.31 o
   1   8   4      519.27      546.68     35.65 o
   2   8   4      722.10      814.78     92.09 o
   3   8   4     4872.65     5277.05    123.76 o
   4   8   4      364.79      324.46     42.74 o
   5   8   4     4749.74     4795.25    237.09 o
   6   8   4      248.09      132.17     77.62 o
   1   9   4    23174.32    25474.12    849.36 o
   2   9   4      536.66      636.56     56.63 o
   3   9   4     7552.58     8077.02    174.72 o
   4   9   4      432.26      528.19     59.18 o
   5   9   4       14.40      -30.45     40.68 o
   6   9   4       99.34      108.06    119.10 o
   0  10   4     1284.98     1304.89     85.63 o
   1  10   4     1107.90     1438.39     70.51 o
   2  10   4        3.62      112.90     79.00 o
   3  10   4    11352.83    11637.60    356.85 o
   4  10   4        9.72       78.27     62.77 o
   5  10   4     8798.43     9516.29    608.47 o
   1  11   4    40102.66    37640.84   2491.14 o
   2  11   4      521.34      606.22     50.08 o
   3  11   4    11326.75    11733.19    317.18 o
   4  11   4      269.08      379.27     90.49 o
   0  12   4     1016.99     1180.30     47.54 o
   1  12   4     6315.33     6585.02    166.17 o
   2  12   4      429.76      554.84     45.45 o
   3  12   4    18473.53    19651.74    902.55 o
   4  12   4      457.03      534.02     71.05 o
   2  13   4     1383.48     1319.69    107.16 o
   3  13   4    13772.04    12878.48    808.11 o
   4  13   4       33.39      175.78     83.93 o
   0  14   4      908.42      902.09     50.02 o
   1  14   4     5765.09     5866.71    149.31 o
   2  14   4        3.12       34.11     49.03 o
   4  14   4      135.62      -25.43    123.79 o
   1  15   4    32047.46    27878.87   1050.93 o
   2  15   4       57.79      188.35    102.04 o
   3  15   4    12821.61     9976.04   1728.94 o
   0  16   4     3042.27     2633.78    189.90 o
   1  16   4      741.30      626.84     38.74 o
   1  17   4    10794.47    11030.49    553.37 o
   1   1   5     5654.87     5425.50    127.62 o
   2   1   5      594.63      540.93     28.84 o
   3   1   5     6634.09     6581.78    126.81 o
   4   1   5     5125.70     4912.28     94.00 o
   5   1   5       81.56      100.99     42.36 o
   6   1   5     1387.03     1484.44     90.30 o
   7   1   5      160.53      216.06     67.13 o
   0   2   5     6235.79     6224.84    232.58 o
   1   2   5     2395.78     2331.09     58.35 o
   2   2   5     6132.89     5544.08    119.40 o
   3   2   5    17441.84    17229.76    323.78 o
   4   2   5     1845.20     1694.13     42.41 o
   5   2   5     8991.68     9073.12    169.63 o
   6   2   5     1458.30     1223.84    172.69 o
   7   2   5     2320.49     2341.26    131.56 o
   1   3   5    59955.91    56440.59   1197.66 o
   2   3   5     1589.30     1682.69     39.85 o
   3   3   5    28214.74    28279.83    559.06 o
   4   3   5     2849.95     2741.00     78.22 o
   5   3   5     1250.70     1263.72     57.00 o
   6   3   5     3070.79     1993.51    187.23 o
   0   4   5     3905.04     3609.94    177.75 o
   1   4   5     5835.38     5384.28    146.43 o
   2   4   5     4818.94     4782.44    126.80 o
   3   4   5    16215.03    15727.60    381.95 o
   4   4   5     1454.42     1532.28     43.99 o
   5   4   5    18965.03    18921.47    522.91 o
   6   4   5      190.61      186.79     49.09 o
   1   5   5   110232.70    99304.03   3759.66 o
   2   5   5     6297.52     6016.67    114.43 o
   3   5   5    33461.84    34400.12    652.59 o
   4   5   5     3097.13     3123.39     73.44 o
   5   5   5     3400.50     3367.78    146.73 o
   6   5   5     1208.81     1102.89     51.63 o
   0   6   5    77426.06    75043.24   6226.49 o
   1   6   5    11463.66    10529.90    323.79 o
   2   6   5    21318.77    21331.13    482.56 o
   3   6   5    39341.97    40923.98    818.43 o
   4   6   5       42.93      212.47     86.25 o
   5   6   5    28224.40    30639.80   1170.92 o
   6   6   5       26.72       43.97     54.22 o
   1   7   5   112879.29   108054.62  10385.71 o
   2   7   5    28927.58    28951.39    591.57 o
   3   7   5    36773.28    38145.47    940.00 o
   4   7   5    11898.72    12432.42    263.90 o
   5   7   5     2971.33     3024.06    203.81 o
   6   7   5     1128.68      881.00    117.59 o
   0   8   5    26621.72    25649.23    798.22 o
   1   8   5     2601.23     2570.30     86.38 o
   2   8   5    10037.35    10442.97    236.62 o
   3   8   5    29434.31    29769.35    686.40 o
   4   8   5     1233.19     1158.82     38.21 o
   5   8   5    24122.13    26119.09   1111.10 o
   6   8   5      127.31       88.58     57.18 o
   1   9   5    67389.55    68156.91   4298.31 o
   2   9   5      232.13      353.35     68.09 o
   3   9   5    26449.75    27143.88    755.43 o
   4   9   5     2282.35     2248.48     89.36 o
   5   9   5     2273.83     2093.30    395.27 o
   6   9   5     1793.28     1476.25    160.68 o
   0  10   5      231.96      312.67     51.85 o
   1  10   5     1119.59     1261.36     50.58 o
   2  10   5     2797.39     2802.71     85.15 o
   3  10   5     9745.59     9869.43    280.75 o
   4  10   5     3238.15     3150.04    188.67 o
   1  11   5    23175.81    26190.30    963.50 o
   2  11   5      317.84      354.47     41.21 o
   3  11   5    11272.30    10823.07    753.58 o
   4  11   5     3383.77     3169.83    399.97 o
   5  11   5     1536.38     1529.04    168.03 o
   0  12   5     6343.89     6584.73    233.31 o
   1  12   5     1370.49     1347.24     48.85 o
   2  12   5     4432.62     4532.54    168.18 o
   3  12   5     4034.27     3611.61    329.29 o
   4  12   5       62.04       87.64     89.17 o
   1  13   5     2118.77     2232.62     74.29 o
   2  13   5     1829.09     1699.32    128.21 o
   3  13   5     1909.86     1702.94     91.02 o
   4  13   5     1049.27      879.16    165.33 o
   0  14   5     1625.60     1626.33     59.13 o
   1  14   5       93.86       88.52     26.45 o
   2  14   5        6.66       26.94     53.31 o
   3  14   5      134.00      157.05    128.27 o
   4  14   5      224.56       23.74     92.16 o
   1  15   5     1798.55     1688.72     58.45 o
   2  15   5       59.07      -43.73     64.76 o
   3  15   5      208.73      -20.41    114.09 o
   0  16   5      149.32      274.34    114.09 o
   1  16   5      452.52      387.11    174.53 o
   2  16   5      473.59      496.41    135.51 o
   3  16   5     2106.98     1730.47    234.01 o
   1  17   5     7433.32     7415.25    423.60 o
   2  17   5        9.71     -109.06    109.06 o
   1   0   6      213.41      226.29     36.30 o
   2   0   6    82406.46    83558.87   2514.88 o
   3   0   6     8155.37     7401.55    188.01 o
   4   0   6      482.69      531.63     43.05 o
   5   0   6    24918.61    27086.87    787.39 o
   6   0   6     1073.18     1306.27    152.62 o
   7   0   6     9015.86     9631.05    617.08 o
   1   1   6    69092.43    65233.68   1488.57 o
   2   1   6    64501.32    61177.31   1232.36 o
   3   1   6    34164.81    33338.71    596.16 o
   4   1   6    39874.03    40756.68    775.01 o
   5   1   6     3532.31     3596.01     82.80 o
   6   1   6     8651.63     8981.15    474.92 o
   7   1   6      291.73      339.44     77.52 o
   0   2   6    86608.13    83107.68   2830.58 o
   1   2   6     3766.99     3353.92     83.70 o
   2   2   6    49071.07    49040.60   1029.60 o
   3   2   6    21697.57    20994.19    407.62 o
   4   2   6     5600.37     5563.55    103.43 o
   5   2   6    19491.97    19650.49    540.88 o
   6   2   6       13.45      139.73     50.90 o
   1   3   6    63004.12    57769.21   1306.07 o
   2   3   6     5208.78     4968.80    117.89 o
   3   3   6    21847.47    22188.91    399.89 o
   4   3   6    20137.72    20104.82    358.84 o
   5   3   6     2839.14     2783.15    142.23 o
   6   3   6     8746.56     8503.33    850.84 o
   0   4   6    33228.14    32451.66   1046.10 o
   1   4   6     2180.03     2149.94     62.85 o
   2   4   6    42092.81    41752.68    782.10 o
   3   4   6    10301.41    10541.24    181.44 o
   4   4   6     6835.18     6870.82    139.77 o
   5   4   6     5837.88     5479.79    149.75 o
   6   4   6      996.82      799.16    121.97 o
   1   5   6    12771.48    12853.81    403.80 o
   2   5   6     9611.36     9480.98    183.44 o
   3   5   6     6553.82     6647.15    197.93 o
   4   5   6    16420.01    17331.06    297.48 o
   5   5   6     1639.24     1642.96     86.72 o
   6   5   6     5479.98     4720.98    477.71 o
   0   6   6    27189.10    26843.37    831.29 o
   1   6   6        9.54      168.50     46.78 o
   2   6   6     8858.16     8746.14    180.47 o
   3   6   6       55.60      226.74     39.24 o
   4   6   6      125.92       44.95     36.28 o
   5   6   6      640.55      590.52     68.56 o
   6   6   6     1284.75     1030.31    423.23 o
   1   7   6     1889.08     2057.96     68.77 o
   2   7   6     1895.40     2010.34     65.83 o
   3   7   6      228.04      280.14     55.72 o
   4   7   6        7.24      127.16     64.14 o
   5   7   6      298.24      276.45     34.41 o
   6   7   6       58.24      -12.89    164.81 o
   0   8   6     2998.78     3003.60    108.38 o
   1   8   6      459.75      461.20     27.61 o
   2   8   6     4864.83     5166.04    115.71 o
   3   8   6      998.39     1109.05     43.44 o
   4   8   6     1378.44     1412.03    104.87 o
   5   8   6      191.66      184.33     35.71 o
   6   8   6      476.78      442.53     81.87 o
   1   9   6    13441.75    14327.44    348.32 o
   2   9   6      564.98      644.36     65.18 o
   3   9   6     2322.11     2339.21     88.99 o
   4   9   6     4105.91     4070.86    141.15 o
   5   9   6       12.37      -52.76    171.58 o
   6   9   6     3009.61     2778.08    200.96 o
   0  10   6     5991.21     6301.54    197.41 o
   1  10   6     3608.26     3623.59    101.45 o
   2  10   6     5798.88     5797.52    179.63 o
   3  10   6     8896.13     9360.98    253.53 o
   4  10   6     3294.19     3189.70    177.14 o
   5  10   6     5027.84     4156.14    795.81 o
   1  11   6    22475.62    24244.38    683.17 o
   2  11   6     2853.81     2846.90     87.63 o
   3  11   6     8220.94     8765.35    272.84 o
   4  11   6     2491.07     2131.37    249.31 o
   0  12   6    28283.51    30108.40    751.25 o
   1  12   6     1813.36     1828.26     65.11 o
   2  12   6    13208.18    13176.06    350.92 o
   3  12   6    10823.29    10812.19    453.12 o
   4  12   6      736.82      540.06    151.26 o
   5  12   6     7405.06     7897.21    477.25 o
   1  13   6    22026.03    24611.03    712.65 o
   2  13   6    13140.87    13243.81    328.14 o
   3  13   6     8834.78     7546.54    501.98 o
   4  13   6     9713.30     6807.50    257.57 o
   0  14   6    38888.66    44152.13   2148.78 o
   1  14   6      979.91      965.08     36.06 o
   2  14   6    17014.58    17438.30    806.97 o
   3  14   6     7143.00     6291.32    445.28 o
   4  14   6      697.01      261.88     72.28 o
   1  15   6    19368.70    20756.06    527.71 o
   2  15   6     3680.79     3392.38    122.78 o
   3  15   6     6358.29     4891.45    572.47 o
   0  16   6     6501.82     6575.06    352.76 o
   1  16   6     1797.94     1283.26    171.73 o
   2  16   6     5892.64     5738.94    244.85 o
   1  17   6    11125.90    10249.49    559.79 o
   1   1   7      368.78      447.79     39.17 o
   2   1   7     7771.07     7651.22    143.92 o
   3   1   7      475.20      455.47     27.65 o
   4   1   7     8226.29     8208.61    150.53 o
   5   1   7      572.04      605.57     55.91 o
   6   1   7     2253.00     2590.26    100.91 o
   0   2   7    41774.12    37298.38   1903.71 o
   1   2   7     1113.19     1100.46     35.85 o
   2   2   7    36336.05    35619.16    643.39 o
   3   2   7      527.66      556.76     46.13 o
   4   2   7     5630.91     5598.24    111.51 o
   5   2   7       52.80       30.29     36.53 o
   6   2   7      220.29      301.91     69.80 o
   1   3   7    17177.04    15220.40    349.32 o
   2   3   7    10180.56    10274.11    184.52 o
   3   3   7      909.39      949.05     32.38 o
   4   3   7    20938.88    21657.77    389.96 o
   5   3   7      112.80      142.54     43.47 o
   6   3   7     9369.82    10273.76    332.64 o
   0   4   7   104119.90   102389.70   3948.16 o
   1   4   7     2412.57     2252.09     62.08 o
   2   4   7    51375.75    48249.39   1039.58 o
   3   4   7    11162.64    11572.07    196.63 o
   4   4   7     8664.82     9118.61    190.00 o
   5   4   7     5752.74     5534.87    217.85 o
   6   4   7      139.33      208.05    101.08 o
   1   5   7    23556.73    21589.68    564.57 o
   2   5   7    34759.13    34121.98    689.31 o
   3   5   7    13462.92    13894.88    273.05 o
   4   5   7    36148.19    39328.47    999.81 o
   5   5   7      521.04      511.67     59.47 o
   6   5   7    11017.04     9989.87   1195.07 o
   1   6   7      122.15      132.68     25.68 o
   2   6   7    77176.86    75071.27   1711.35 o
   3   6   7     2060.57     2106.35     59.42 o
   4   6   7     3642.03     4044.86    198.49 o
   5   6   7     8052.09     7812.07    370.50 o
   6   6   7      669.43      613.85     71.76 o
   1   7   7     6333.75     6373.40    159.34 o
   2   7   7    63870.19    65127.01   1373.27 o
   3   7   7    12602.64    12770.80    286.30 o
   4   7   7    51599.64    57103.58   3923.64 o
   5   7   7     2851.34     2661.52    162.51 o
   6   7   7    12979.45    12957.55    378.83 o
   1   8   7      495.31      620.05     41.39 o
   2   8   7    73602.27    77686.99   1781.54 o
   3   8   7     2523.64     2525.91     77.13 o
   4   8   7     4118.73     4304.30     98.82 o
   5   8   7     4601.01     4222.41    295.97 o
   6   8   7      429.17      457.55    103.36 o
   1   9   7    21278.58    21433.30    662.49 o
   2   9   7    14289.97    15139.29    492.43 o
   3   9   7     4083.97     4102.68    165.90 o
   4   9   7    25273.74    26928.83    845.84 o
   5   9   7       66.22       73.47     49.06 o
   0  10   7    57417.23    62810.43   2072.10 o
   1  10   7     2373.18     2538.71     70.65 o
   2  10   7    37746.38    41295.80    918.49 o
   3  10   7     4977.95     5210.72    135.16 o
   4  10   7     6131.56     5945.76    295.07 o
   5  10   7     1467.41     1162.84    460.24 o
   1  11   7     4083.91     4333.88    105.07 o
   2  11   7     8397.74     8887.78    236.03 o
   3  11   7      638.33      651.90     41.34 o
   4  11   7    17773.99    16898.99   1253.92 o
   5  11   7      167.37      334.00     80.34 o
   0  12   7    26472.97    28502.73    680.62 o
   1  12   7       14.59       33.01     33.80 o
   2  12   7    13268.22    13122.40    307.59 o
   3  12   7       37.03        5.96     33.58 o
   4  12   7     1027.71      975.96     84.60 o
   5  12   7      114.05      104.95     89.18 o
   1  13   7       44.60      113.31     49.48 o
   2  13   7     5400.72     5237.68    167.45 o
   3  13   7      465.31      316.88     76.59 o
   4  13   7     3723.76     2680.52    188.59 o
   0  14   7     1614.89     1671.44     86.82 o
   1  14   7      189.42      183.48     37.28 o
   2  14   7      224.84      193.27     55.96 o
   3  14   7       13.31      -21.41     59.17 o
   4  14   7      393.84      159.71     78.49 o
   1  15   7       34.84       93.58     39.42 o
   2  15   7       41.73      164.52     63.40 o
   3  15   7      123.78       93.74     86.18 o
   0  16   7     1499.31     1356.65    142.93 o
   2  16   7     1599.61     1213.53    121.84 o
   1  17   7     3108.11     2940.74    234.76 o
   1   0   8    10718.66    10269.04    422.57 o
   3   0   8     5832.43     6060.78    159.02 o
   4   0   8     8476.66     8577.34    225.51 o
   5   0   8      240.04      172.31     75.48 o
   6   0   8     2999.25     3078.74    140.22 o
   1   1   8     2020.15     2240.58     62.26 o
   2   1   8    81111.52    82101.50   1459.40 o
   3   1   8     2524.72     2535.68     63.00 o
   5   1   8     1702.04     1736.79     74.20 o
   6   1   8    23182.81    25730.68    790.53 o
   1   2   8       41.14       53.45     39.45 o
   2   2   8   123071.35   124174.56   4172.55 o
   3   2   8      771.54      763.28     41.42 o
   4   2   8     8983.31     8979.09    198.36 o
   5   2   8      550.34      546.88     38.17 o
   6   2   8     1091.24     1115.93    106.03 o
   1   3   8     4519.52     3991.59    112.98 o
   2   3   8    51106.79    49714.79   1099.52 o
   3   3   8       85.18      124.05     27.52 o
   4   3   8    49127.41    52206.02   1402.97 o
   5   3   8      392.06      398.91     38.87 o
   6   3   8    14643.36    15765.95    362.48 o
   0   4   8   106117.91   104821.74   3687.73 o
   1   4   8     1556.26     1429.00     52.65 o
   2   4   8    51723.71    50065.21    875.51 o
   3   4   8      118.20      155.02     32.08 o
   4   4   8     3613.77     3711.94     97.24 o
   5   4   8      697.95      630.97     59.18 o
   6   4   8      667.53      765.63     66.00 o
   1   5   8     1701.20     1766.99     61.74 o
   2   5   8    12942.86    12404.48    234.34 o
   3   5   8     1415.26     1517.19     44.89 o
   4   5   8    17964.01    19901.08    352.22 o
   5   5   8      207.69      230.54     40.13 o
   6   5   8     4420.53     4669.56    315.30 o
   0   6   8    30297.41    29730.76    929.80 o
   1   6   8      411.42      457.36     37.51 o
   2   6   8     9363.78     9146.89    174.36 o
   3   6   8     1921.32     1925.57     53.29 o
   4   6   8      147.35      191.08     49.97 o
   5   6   8      630.54      555.07     42.81 o
   6   6   8      589.10      628.92    192.69 o
   1   7   8        5.86       46.88     41.01 o
   2   7   8     2650.13     2579.73     68.07 o
   3   7   8      514.83      535.50     37.90 o
   4   7   8     1866.29     1832.79    106.09 o
   5   7   8      153.36      146.30     34.31 o
   6   7   8        6.52       61.16     70.21 o
   0   8   8      787.88      865.13     65.83 o
   1   8   8      149.52      145.75     37.08 o
   2   8   8      966.23      836.06     75.65 o
   3   8   8      210.33      321.12     48.29 o
   4   8   8      611.43      589.04     49.16 o
   5   8   8     1689.59     1566.58     83.53 o
   6   8   8       45.02       51.78     69.35 o
   1   9   8       40.46      169.84     27.57 o
   2   9   8      544.94      478.99     37.02 o
   3   9   8     1175.41     1168.43     50.40 o
   4   9   8     3096.27     3058.55    160.56 o
   5   9   8       10.38       12.17     34.18 o
   0  10   8    21245.65    21409.42    669.56 o
   1  10   8      678.12      683.38     35.54 o
   2  10   8    13466.08    13902.49    735.70 o
   3  10   8     1400.77     1555.56    102.87 o
   4  10   8     4074.47     4128.21    180.66 o
   5  10   8       12.08      -26.36     91.02 o
   1  11   8     2213.92     2214.17     62.26 o
   2  11   8     9866.46    10080.92    205.39 o
   3  11   8      549.27      503.80     61.44 o
   4  11   8    14121.93    13086.64    748.44 o
   5  11   8       75.01      -59.18    127.13 o
   0  12   8    54871.05    63608.20   2097.37 o
   1  12   8      192.19      211.26     38.04 o
   2  12   8    30501.50    31749.15    872.32 o
   3  12   8        1.95       19.08     41.54 o
   4  12   8     4471.88     3932.84    338.27 o
   1  13   8      663.81      837.04     40.22 o
   2  13   8    12646.29    12718.37    473.79 o
   3  13   8      960.21      969.87     57.73 o
   4  13   8    17064.86    14794.16   4153.70 o
   1  14   8      397.32      403.85     41.50 o
   2  14   8    28326.92    28602.43   1180.98 o
   3  14   8      588.48      547.68     91.35 o
   4  14   8     3385.81     3179.78    257.22 o
   1  15   8      193.50      270.25     41.05 o
   2  15   8     8334.31     7395.87    735.25 o
   3  15   8        1.95       54.67     90.65 o
   1  16   8      654.61      693.09     67.59 o
   2  16   8    14903.16    14703.93    728.29 o
   1  17   8      787.68      554.49    153.60 o
   1   1   9     1377.09     1431.70     45.91 o
   2   1   9     2342.28     2310.79     65.01 o
   3   1   9     1389.75     1318.73     51.37 o
   4   1   9     1425.37     1588.84     51.77 o
   5   1   9        1.33      -14.81     40.63 o
   6   1   9      282.09      156.23     83.44 o
   0   2   9    19901.44    18010.23    843.35 o
   1   2   9      470.27      592.96     38.28 o
   2   2   9    13017.27    12206.49    234.89 o
   3   2   9     1920.99     1950.71     56.73 o
   4   2   9     1390.69     1357.91     77.32 o
   5   2   9     3925.58     3378.88    241.42 o
   6   2   9        5.83      -58.81     92.00 o
   1   3   9      313.20      230.72     28.63 o
   2   3   9    22740.26    21371.39    443.30 o
   3   3   9     3729.23     3687.54    117.05 o
   4   3   9    19275.50    20223.59    340.40 o
   5   3   9      808.48      746.72     47.63 o
   6   3   9     5607.91     5876.69    174.33 o
   1   4   9       28.47       33.10     49.74 o
   2   4   9    72881.95    69797.91   2046.53 o
   3   4   9      270.97      358.90     46.21 o
   4   4   9     3796.91     3883.73     86.45 o
   5   4   9     1408.79     1342.67     70.46 o
   6   4   9      834.59      994.89    301.16 o
   1   5   9    13480.01    12708.57    368.70 o
   2   5   9    38002.24    35603.60    694.17 o
   3   5   9     1925.31     2087.91     61.20 o
   4   5   9    45763.18    47426.76   1106.13 o
   5   5   9       87.91       95.05     72.90 o
   6   5   9    16368.30    16957.72    410.20 o
   1   6   9     9035.07     8707.75    205.99 o
   2   6   9    85895.71    83255.43   1869.50 o
   3   6   9    15119.50    15241.84    269.68 o
   4   6   9    10959.19    11463.99    205.11 o
   5   6   9     2377.65     2196.94    183.40 o
   6   6   9      455.36      462.69     81.70 o
   1   7   9    38966.57    37745.44    855.32 o
   2   7   9    29629.26    28997.70    542.48 o
   3   7   9     1875.41     1981.58     61.03 o
   4   7   9    46804.57    50163.57   1447.04 o
   5   7   9      332.91      391.28     47.35 o
   6   7   9    16266.37    17924.34   1121.85 o
   1   8   9     1525.82     1525.43     55.30 o
   2   8   9    69500.33    67462.79   2930.72 o
   3   8   9     5010.12     5211.92     97.09 o
   4   8   9     6785.15     6438.60    186.03 o
   5   8   9     1932.96     1905.73     82.51 o
   6   8   9      774.58      829.74     86.34 o
   1   9   9     1769.01     1594.97     59.13 o
   2   9   9    27975.53    28274.17    796.78 o
   3   9   9     2949.38     3060.56     81.52 o
   4   9   9    33738.96    35981.52    887.31 o
   5   9   9      429.08      437.97     59.14 o
   1  10   9      580.90      530.72     56.39 o
   2  10   9    36627.02    37048.14    870.26 o
   3  10   9      117.54       81.92     35.59 o
   4  10   9     1103.92      988.41     50.99 o
   5  10   9     1939.21     1651.31    129.22 o
   1  11   9     1251.24     1216.29     42.96 o
   2  11   9    16013.31    16171.57    340.50 o
   3  11   9     2622.23     2577.71    131.17 o
   4  11   9    12978.68    13519.87    632.60 o
   5  11   9       72.60       96.33    109.23 o
   0  12   9    18297.58    19799.52   1167.83 o
   1  12   9      417.64      501.83     63.94 o
   2  12   9     8621.17     9488.43    745.74 o
   3  12   9     2089.24     1897.83     71.55 o
   4  12   9      538.81      373.67     51.24 o
   1  13   9     2393.09     2328.49     65.10 o
   2  13   9     2817.04     2517.49    146.33 o
   3  13   9       50.28       95.30     47.46 o
   4  13   9     3002.67     2965.46    242.13 o
   0  14   9     2831.16     2767.18    221.62 o
   1  14   9      179.97      185.48     40.34 o
   2  14   9     1542.82     1191.86     69.28 o
   3  14   9      166.13      127.61     72.73 o
   1  15   9       88.24      156.90     58.74 o
   2  15   9       74.42      106.92     82.45 o
   3  15   9      476.48      234.89    129.49 o
   0  16   9     1044.79     1405.61    155.29 o
   1  16   9        2.24      186.02     84.42 o
   2  16   9      841.45      318.91    139.88 o
   0   0  10    78893.71    68785.46   3420.38 o
   1   0  10    11345.15    10698.52    373.44 o
   2   0  10    64859.18    65137.98   1621.37 o
   3   0  10    35445.82    37905.59   1042.27 o
   4   0  10    10197.64    10324.02    310.66 o
   5   0  10    15977.03    17599.26   2136.08 o
   6   0  10      477.43      636.50     95.81 o
   1   1  10    96292.66    95711.16   2280.46 o
   2   1  10    22680.32    22760.09    383.60 o
   3   1  10    14880.43    15626.05    285.28 o
   4   1  10    41252.16    43261.70    881.80 o
   5   1  10      349.61      282.69     42.09 o
   6   1  10    13976.10    15237.04    743.21 o
   0   2  10   174178.42   187488.53  12458.38 o
   1   2  10     1847.65     1879.26     58.76 o
   2   2  10    70124.97    69407.77   1394.57 o
   3   2  10    13504.72    13912.59    242.99 o
   4   2  10     3623.34     3747.32     74.11 o
   5   2  10    11636.81    11144.37    397.65 o
   6   2  10     1667.20     1912.17    150.09 o
   1   3  10    14596.57    13776.43    362.28 o
   2   3  10    59590.05    58841.34   1131.66 o
   3   3  10    16115.12    16198.46    309.30 o
   4   3  10    39670.48    42035.63    860.20 o
   5   3  10     2054.70     2072.88    101.65 o
   6   3  10     5877.52     6443.45    219.73 o
   0   4  10   119005.09   123913.38   5721.48 o
   1   4  10       55.29       80.80     33.84 o
   2   4  10    32537.18    31540.52    636.34 o
   3   4  10     3109.73     3231.85     88.55 o
   4   4  10      188.28      173.40     50.53 o
   5   4  10     6863.98     7031.56    273.11 o
   6   4  10      572.09      516.79     68.82 o
   1   5  10     8417.58     7753.21    190.72 o
   2   5  10    10292.95     9925.75    190.54 o
   3   5  10     6426.70     6632.08    113.89 o
   4   5  10     3788.04     4108.50    125.72 o
   5   5  10      269.22      255.47     44.41 o
   6   5  10      926.57      813.08     99.66 o
   0   6  10     7586.74     7418.15    225.14 o
   1   6  10      895.66      872.70     40.58 o
   2   6  10     4632.98     4667.02    141.57 o
   3   6  10     1534.01     1691.85     60.48 o
   4   6  10       16.81      100.99     46.77 o
   5   6  10     1009.58     1004.91    186.60 o
   6   6  10       59.51      177.99     74.46 o
   1   7  10      112.48      116.11     39.61 o
   2   7  10      510.36      501.41     54.20 o
   3   7  10       20.05      -28.63     28.63 o
   4   7  10     1069.51     1125.27     69.85 o
   5   7  10       29.00       82.20     64.53 o
   6   7  10      250.13      242.57     89.00 o
   0   8  10      668.75      675.99     52.24 o
   1   8  10       44.36       69.30     34.63 o
   2   8  10       26.81       81.53     56.62 o
   3   8  10      324.47      337.04     31.12 o
   4   8  10       81.89       77.74     46.36 o
   5   8  10     1100.08     1035.98     65.56 o
   1   9  10     3819.04     3752.86    131.40 o
   2   9  10     1307.05     1325.13     71.90 o
   3   9  10     2503.44     2480.18    112.82 o
   4   9  10      270.46      368.28    100.29 o
   5   9  10      133.97       63.06     70.41 o
   0  10  10    16589.51    18403.55    799.14 o
   1  10  10      701.17      704.69     41.99 o
   2  10  10    10205.98     9904.20    418.35 o
   3  10  10     2896.80     2946.59     70.40 o
   4  10  10      849.47      778.66     39.06 o
   5  10  10     2346.00     1869.57    114.67 o
   1  11  10    11911.71    13047.15    431.81 o
   2  11  10     5493.86     5185.99    146.17 o
   3  11  10     4158.12     4145.32    212.19 o
   4  11  10     9197.01     8788.48    747.55 o
   5  11  10      329.94      171.26    101.34 o
   0  12  10    18115.69    19797.58    542.56 o
   1  12  10     2982.52     3005.12    109.04 o
   2  12  10    14803.95    16479.96   1492.94 o
   3  12  10     9033.55     8741.55    350.53 o
   4  12  10     4007.59     3620.03    364.89 o
   1  13  10    26172.48    29842.67   1435.85 o
   2  13  10      893.90     1043.23    104.84 o
   3  13  10     4931.26     4221.40    316.55 o
   4  13  10     6152.60     5872.59    283.25 o
   0  14  10    16005.14    16479.85    599.77 o
   1  14  10     1917.50     1872.03     72.50 o
   2  14  10    11357.19    10196.31    585.80 o
   3  14  10     7554.51     4223.26    412.23 o
   1  15  10    10162.32    11845.42    660.49 o
   2  15  10     5856.63     6311.96    372.44 o
   3  15  10     3786.74     3450.85    312.53 o
   1  16  10      125.27       68.83    150.22 o
   2  16  10    11119.40    10130.58    857.59 o
   1   1  11     3395.31     3097.38     93.24 o
   2   1  11      790.98      776.71     87.87 o
   3   1  11     2689.93     2665.36     71.35 o
   4   1  11       91.10       79.47     39.19 o
   5   1  11      327.80      275.43     43.17 o
   6   1  11       15.34      -66.87     66.87 o
   0   2  11    26091.02    26489.08    911.15 o
   1   2  11     3429.15     3356.65     87.51 o
   2   2  11      972.42      992.77     47.40 o
   3   2  11     4030.77     4024.49     99.90 o
   4   2  11      353.22      345.26     39.24 o
   5   2  11     4826.86     4294.83    232.28 o
   6   2  11      188.00      291.25     93.32 o
   1   3  11    41159.26    40259.34    760.34 o
   2   3  11    13572.68    13609.07    270.60 o
   3   3  11    14769.94    14505.75    251.76 o
   4   3  11     5988.55     6329.68    190.57 o
   5   3  11      705.76      601.45     62.70 o
   6   3  11      738.98      569.43     68.71 o
   0   4  11    61046.20    61483.48   2510.22 o
   1   4  11     2280.57     2211.24     60.41 o
   2   4  11    22069.94    21096.16    521.59 o
   3   4  11    16192.69    16980.80    294.66 o
   4   4  11       87.01      128.18     43.48 o
   5   4  11    12771.43    11402.53   1319.20 o
   6   4  11      843.25      904.00    162.83 o
   1   5  11    70712.32    69858.93   1399.53 o
   2   5  11     3852.87     3861.78    126.68 o
   3   5  11    21890.84    22894.41    401.04 o
   4   5  11    12664.63    13513.07    321.47 o
   5   5  11      814.33      787.33     93.66 o
   6   5  11     4247.54     4819.07    217.73 o
   0   6  11     5828.64     5749.91    177.76 o
   1   6  11     5332.92     5705.38    200.91 o
   2   6  11    12640.51    11858.05    396.86 o
   3   6  11    28415.19    29388.95    742.90 o
   4   6  11     6387.23     6572.09    161.49 o
   5   6  11    20092.85    22390.93    572.43 o
   6   6  11       29.71        4.79    158.00 o
   1   7  11    64218.68    67120.85   1446.33 o
   2   7  11      797.22      708.99     64.59 o
   3   7  11    23216.79    24178.95    509.74 o
   4   7  11     5356.25     5428.10    175.57 o
   5   7  11     1602.49     1617.10     84.32 o
   0   8  11    22423.38    23599.53    635.73 o
   1   8  11     4873.13     4785.02    121.21 o
   2   8  11    13101.17    12834.50    355.44 o
   3   8  11    18391.72    19234.67    443.52 o
   4   8  11     2348.38     2269.55     69.70 o
   5   8  11    18403.27    20937.28   1608.39 o
   1   9  11    48356.68    53081.81   1130.06 o
   2   9  11    19539.53    20054.92    416.92 o
   3   9  11    16699.01    16834.50    461.64 o
   4   9  11    10881.08    10567.48    391.59 o
   5   9  11     1366.48     1303.19    243.42 o
   0  10  11    44161.59    50597.08   1607.80 o
   1  10  11     1276.41     1264.66     53.58 o
   2  10  11    13099.23    12463.26    841.05 o
   3  10  11     9589.63     9689.65    338.79 o
   4  10  11      244.73      322.85     35.92 o
   5  10  11     8964.48     8380.00    582.87 o
   1  11  11    16290.27    17814.36    413.19 o
   2  11  11     7896.00     7817.18    524.15 o
   3  11  11     7070.47     7337.81    363.53 o
   4  11  11     3549.01     3156.92    236.17 o
   0  12  11     3152.33     3375.36    125.42 o
   1  12  11      361.09      464.99     41.41 o
   2  12  11     1214.97     1224.89     56.92 o
   3  12  11     3007.20     2635.97    139.52 o
   4  12  11       18.17       28.81     62.26 o
   1  13  11     1423.04     1366.72     54.87 o
   2  13  11        9.27       43.80     48.58 o
   3  13  11      955.68      824.68     61.90 o
   4  13  11      346.83      283.57    150.06 o
   0  14  11      547.09      436.55     54.81 o
   1  14  11        8.02       59.82     38.46 o
   2  14  11      385.24      278.81     48.37 o
   3  14  11       56.99       95.12     70.45 o
   1  15  11      433.71      375.33     92.29 o
   2  15  11        1.64      -85.03     85.03 o
   0  16  11      172.07       66.91    147.88 o
   1  16  11      209.94      230.88    139.68 o
   0   0  12     1180.36     1289.30    201.56 o
   1   0  12      694.44      688.47     67.59 o
   2   0  12      317.31      441.12     90.49 o
   3   0  12    19855.16    21301.27    527.21 o
   4   0  12     3386.47     3417.60    119.41 o
   5   0  12    27620.99    27536.71   2280.16 o
   6   0  12        2.50       66.25     97.17 o
   1   1  12    77534.51    76316.77   1583.51 o
   2   1  12      107.98      166.28     39.27 o
   3   1  12    50962.50    52921.37    926.22 o
   4   1  12      324.22      332.00     48.60 o
   5   1  12     5150.20     4090.00    171.25 o
   6   1  12      519.96      484.89     82.30 o
   0   2  12     7817.64     7944.08    231.67 o
   1   2  12     9413.35     9282.39    205.22 o
   2   2  12     3966.06     3955.71    110.99 o
   3   2  12    32103.00    33970.71    698.75 o
   4   2  12       66.82       58.86     37.64 o
   5   2  12    25893.18    28943.44    923.70 o
   6   2  12      465.66      413.64     74.15 o
   1   3  12    80103.59    82386.75   1686.61 o
   2   3  12    10633.03    10691.15    257.88 o
   3   3  12    20378.53    21409.48    394.37 o
   4   3  12     3070.34     3505.87    116.83 o
   5   3  12     1795.39     1672.19    174.44 o
   6   3  12        5.99       27.29     98.46 o
   0   4  12     9833.08    10318.96    313.88 o
   1   4  12     4922.45     5061.17    116.17 o
   2   4  12      721.21      780.22     70.36 o
   3   4  12    11897.32    11587.14    202.60 o
   4   4  12     2415.86     2380.59    117.29 o
   5   4  12     9040.33     9622.24    364.36 o
   6   4  12       80.52       -7.13     74.46 o
   1   5  12    19466.14    19845.92    380.67 o
   2   5  12     1095.51     1072.95     46.04 o
   3   5  12     3550.58     3465.54     92.13 o
   4   5  12       14.79        6.45     41.59 o
   5   5  12      594.88      492.53     60.10 o
   6   5  12      189.58      123.12    150.22 o
   0   6  12      705.75      956.62     78.43 o
   1   6  12      904.91      953.36     41.01 o
   2   6  12      192.09      331.82     53.00 o
   3   6  12       91.86       80.82     50.39 o
   4   6  12        0.50       33.55     54.06 o
   5   6  12      826.57      662.50     73.43 o
   1   7  12      172.71      151.64     52.71 o
   2   7  12        5.79       32.82     34.45 o
   3   7  12      294.17      297.41     38.14 o
   4   7  12      379.92      356.45     44.87 o
   5   7  12      153.86      187.09     75.09 o
   0   8  12       53.87      105.55     59.59 o
   1   8  12      806.24      804.45     44.78 o
   2   8  12      595.70      513.32     53.90 o
   3   8  12     1043.52      924.12     42.74 o
   4   8  12      384.23      357.28     39.72 o
   5   8  12       73.85      -19.57    120.97 o
   1   9  12    14271.39    15179.15    421.38 o
   2   9  12      194.91      133.72     31.07 o
   3   9  12     1638.69     1492.53     95.72 o
   4   9  12      122.53       29.37     45.25 o
   5   9  12       10.95       86.86     43.13 o
   0  10  12     2117.05     1995.08     79.04 o
   1  10  12     1829.56     1822.92     59.45 o
   2  10  12       46.12       27.31     31.56 o
   3  10  12    11818.78    11486.64    523.57 o
   4  10  12        0.72      -88.82    107.30 o
   5  10  12     6316.09     6038.62    181.86 o
   1  11  12    34188.77    38758.84   1042.13 o
   2  11  12       54.66       -1.84     40.09 o
   3  11  12     9697.89     9993.10    527.83 o
   4  11  12      595.91      580.59     42.90 o
   0  12  12      182.09      172.04     50.35 o
   1  12  12     1650.20     1783.73     91.20 o
   2  12  12      349.29      259.83     40.10 o
   3  12  12     9916.88     9337.92   1027.47 o
   4  12  12      695.23      603.89     94.50 o
   1  13  12    28787.04    34342.48   1434.38 o
   2  13  12     1382.15     1300.85     78.01 o
   3  13  12    11653.47     9582.42    985.50 o
   0  14  12      387.60      514.69     69.41 o
   1  14  12     1270.77     1159.88     54.50 o
   2  14  12       40.07      121.56     50.67 o
   3  14  12     7528.95     7954.03    451.42 o
   1  15  12    23166.41    26476.23   2403.49 o
   2  15  12      342.16      254.14     98.16 o
   0  16  12     2972.39     3096.64    219.35 o
   1   1  13     1929.18     1880.17     95.99 o
   2   1  13       40.45      -33.88     33.88 o
   3   1  13       66.94       48.68     52.78 o
   4   1  13      391.76      439.15     44.76 o
   5   1  13      200.63      321.15     72.00 o
   6   1  13      428.64      473.93     98.63 o
   0   2  13     4054.66     4175.21    171.61 o
   1   2  13     1740.43     1685.39     57.09 o
   2   2  13      517.06      565.27     39.60 o
   3   2  13     8286.37     8023.96    152.23 o
   4   2  13      452.46      466.95     45.78 o
   5   2  13     1338.55     1255.55    111.97 o
   6   2  13       50.56        3.35     88.27 o
   1   3  13    54445.39    53300.88   1048.99 o
   2   3  13      222.41      286.14     35.38 o
   3   3  13     5777.35     5788.76    142.73 o
   4   3  13      834.15      717.70    102.97 o
   5   3  13       75.77       -3.09    181.81 o
   6   3  13     1180.36     1216.08    123.76 o
   0   4  13     3772.14     3715.07    128.81 o
   1   4  13     5996.14     5958.72    138.09 o
   2   4  13     3315.52     3152.72     78.26 o
   3   4  13    22148.71    22894.14    394.89 o
   4   4  13      266.47      235.04     49.35 o
   5   4  13    17449.46    19733.31    590.51 o
   6   4  13       19.49      127.35     80.27 o
   1   5  13    63365.57    66876.32   1234.16 o
   2   5  13     1402.82     1173.03     72.79 o
   3   5  13    28957.37    29105.71    561.63 o
   4   5  13     2461.59     2305.68     75.50 o
   5   5  13     2378.93     2466.16     95.81 o
   0   6  13    13473.61    13799.22    506.29 o
   1   6  13      600.67      735.69     43.01 o
   2   6  13     6622.31     6461.71    373.55 o
   3   6  13     9404.75     9488.76    181.45 o
   4   6  13      176.66      148.72     42.55 o
   5   6  13    21485.20    24398.55    930.50 o
   1   7  13    31055.61    32030.09    630.92 o
   2   7  13     6559.83     6655.40    188.86 o
   3   7  13    34030.63    34492.36    700.43 o
   4   7  13     3066.03     2977.92    269.91 o
   5   7  13     6098.06     6469.80    250.78 o
   0   8  13     7034.58     7322.76    265.90 o
   1   8  13     1610.82     1517.94     62.80 o
   2   8  13     2822.68     2770.94    232.48 o
   3   8  13    15052.02    14901.80    451.36 o
   4   8  13     1168.45     1105.15     60.60 o
   5   8  13    14378.28    16477.84    574.24 o
   1   9  13    57540.81    66722.74   2155.62 o
   2   9  13      530.83      489.71     63.35 o
   3   9  13    15176.44    14418.01    647.56 o
   4   9  13      789.81      745.67     43.90 o
   5   9  13      236.78      345.32    176.58 o
   0  10  13      271.78      617.03    170.11 o
   1  10  13     6416.90     6742.79    176.32 o
   2  10  13     1590.93     1302.89    122.78 o
   3  10  13    16223.76    15480.74    742.56 o
   4  10  13     1081.22      959.69     70.00 o
   1  11  13    18070.36    19499.31    644.21 o
   2  11  13       59.26       23.34     35.58 o
   3  11  13     3302.22     3043.69    197.22 o
   4  11  13     1044.12      856.76    146.17 o
   0  12  13      883.82      829.06     82.10 o
   1  12  13      345.60      357.87     57.11 o
   2  12  13     1036.97      977.43     51.35 o
   3  12  13      733.75      777.18     74.92 o
   4  12  13       43.58      159.92    122.45 o
   1  13  13      306.82      175.88     42.36 o
   2  13  13       66.37       41.54     51.07 o
   3  13  13     1273.99     1252.59    141.86 o
   0  14  13      603.00      676.80    107.92 o
   1  14  13      851.53      865.91    108.95 o
   2  14  13       29.40      130.60     56.54 o
   1  15  13      542.39      382.23     80.78 o
   2  15  13       56.10      109.26     89.30 o
   0   0  14    53165.91    55570.60   2481.77 o
   1   0  14      872.18      763.44     67.21 o
   2   0  14    29214.16    29297.55    711.46 o
   3   0  14      667.86      864.43    171.04 o
   4   0  14     6680.50     6303.76    255.20 o
   5   0  14    16913.73    19770.91   1326.58 o
   6   0  14      155.81      315.44    133.99 o
   1   1  14    26855.94    27036.86    555.91 o
   2   1  14    11572.58    11314.51    193.97 o
   3   1  14    22611.60    22862.40    386.20 o
   4   1  14    13819.04    13994.93    497.16 o
   5   1  14     5017.46     5655.86    235.65 o
   6   1  14     6387.43     6526.93    214.65 o
   0   2  14    40199.82    38944.99   1289.69 o
   1   2  14     1469.44     1541.99     88.49 o
   2   2  14    26912.94    26729.01    552.62 o
   3   2  14    14737.10    15095.16    267.67 o
   4   2  14     2948.92     2801.74    164.74 o
   5   2  14    13917.29    16308.50    378.56 o
   6   2  14      130.08      219.09     93.31 o
   1   3  14    48052.72    46807.95   1372.22 o
   2   3  14    11144.86    10665.89    245.07 o
   3   3  14    11717.32    11950.21    201.01 o
   4   3  14    13058.44    13118.67    533.46 o
   5   3  14      357.20      487.68     70.75 o
   6   3  14     3635.78     3597.67    134.21 o
   0   4  14    24893.51    24867.66    648.74 o
   1   4  14     3557.40     3525.39     79.71 o
   2   4  14    12193.03    11290.53    396.27 o
   3   4  14    10999.02    10946.86    192.83 o
   4   4  14      251.29      231.15     62.31 o
   5   4  14     2115.72     2127.36    151.44 o
   1   5  14     5232.69     5221.41    112.23 o
   2   5  14     1630.54     1520.10     86.50 o
   3   5  14     1863.30     1924.60     54.09 o
   4   5  14     3224.43     3148.84    142.46 o
   5   5  14     1164.24      982.98     70.28 o
   0   6  14     6233.21     6642.06    193.50 o
   1   6  14      193.20      222.38     40.51 o
   2   6  14      716.04      646.02     48.19 o
   3   6  14      444.52      467.82     62.88 o
   4   6  14       90.78      103.02     45.32 o
   5   6  14       72.03      -63.99     63.99 o
   1   7  14     1300.70     1292.17     66.54 o
   2   7  14        1.17        1.31     48.10 o
   3   7  14      463.44      484.17     45.26 o
   4   7  14       91.98      154.46     56.20 o
   5   7  14      703.75      506.74     66.12 o
   0   8  14      831.62      808.50     91.49 o
   1   8  14      942.55      916.28     90.72 o
   2   8  14      312.42      273.60     43.57 o
   3   8  14      787.37      753.83     98.88 o
   4   8  14        3.79       51.29     46.89 o
   5   8  14       55.86      112.95     87.75 o
   1   9  14     9975.42    10008.43    324.56 o
   2   9  14      794.78      663.91     83.12 o
   3   9  14      318.29      236.54     42.78 o
   4   9  14     1032.33     1009.49    112.85 o
   5   9  14        4.89       61.46     57.67 o
   0  10  14    10514.58    11028.69    467.53 o
   1  10  14     5012.10     5140.00    120.19 o
   2  10  14     3247.06     3139.75    143.64 o
   3  10  14     7870.91     7567.00    505.98 o
   4  10  14      643.77      638.06     62.90 o
   1  11  14    15826.23    15883.15    404.29 o
   2  11  14     2209.63     2119.85     92.93 o
   3  11  14     7037.92     6690.25    421.37 o
   4  11  14     4384.26     3864.88    438.97 o
   0  12  14    13072.50    13235.26    597.65 o
   1  12  14      276.61      229.37     41.12 o
   2  12  14     8482.78     7588.31    531.29 o
   3  12  14     5510.60     5693.83    664.45 o
   1  13  14     7551.66     7654.43    486.04 o
   2  13  14     1570.92     1282.30     63.92 o
   3  13  14     8531.81     7347.07   1501.66 o
   0  14  14     9931.98    11029.80    392.91 o
   1  14  14      132.46      180.57     76.23 o
   2  14  14     7048.54     6978.24    251.97 o
   1  15  14    14698.91    16664.18   1590.09 o
   1   1  15      199.35      178.77     54.40 o
   2   1  15     2615.68     2672.15     99.64 o
   3   1  15       31.95      160.51     45.62 o
   4   1  15     1041.75      951.81     59.58 o
   5   1  15      270.45      131.30    101.04 o
   0   2  15    14375.21    13344.21    428.16 o
   1   2  15     2530.08     2401.15     62.71 o
   2   2  15    11943.64    11290.88    277.95 o
   3   2  15      740.89      762.06     43.80 o
   4   2  15      346.61      401.62     65.19 o
   5   2  15       36.84      -72.25     72.25 o
   1   3  15     9541.64     9641.93    210.01 o
   2   3  15    18501.24    17801.24    335.78 o
   3   3  15     2162.13     1942.66    108.27 o
   4   3  15    11863.46    11119.58    393.90 o
   5   3  15      114.97      146.37     86.78 o
   0   4  15    76970.50    80834.34   2919.86 o
   1   4  15     1432.71     1392.83     52.18 o
   2   4  15    30784.26    30264.24    696.15 o
   3   4  15     5946.55     5682.58    233.29 o
   4   4  15     3131.55     2847.02    137.93 o
   5   4  15     2618.53     2576.09    144.47 o
   1   5  15     8781.89     8570.37    243.55 o
   2   5  15    13382.50    12881.89    326.35 o
   3   5  15     7556.86     7072.42    176.85 o
   4   5  15    19771.65    19072.56    987.42 o
   5   5  15      546.16      555.65    104.67 o
   0   6  15    41163.37    44228.45   1187.01 o
   1   6  15      355.65      356.57     41.84 o
   2   6  15    27999.33    30781.70    928.26 o
   3   6  15      821.99      741.84     51.92 o
   4   6  15     8095.76     7861.52    297.82 o
   5   6  15     4776.19     4974.40    255.24 o
   1   7  15     3797.23     3851.51     95.97 o
   2   7  15     5648.99     6010.22    216.03 o
   3   7  15     5955.43     4964.90    290.14 o
   4   7  15    18675.65    18394.59   1265.03 o
   5   7  15     2079.92     2151.66    204.93 o
   0   8  15    51135.97    56228.27   2274.07 o
   1   8  15      100.38      121.22     39.88 o
   2   8  15    35926.79    35910.17   1457.55 o
   3   8  15     1150.45     1176.17     97.01 o
   4   8  15     2711.88     2497.93    108.76 o
   5   8  15     4134.73     3719.60    279.60 o
   1   9  15    14395.09    15446.18    621.27 o
   2   9  15    14692.72    14603.51    655.95 o
   3   9  15     2277.33     2171.72    124.66 o
   4   9  15    19370.65    22110.63    655.10 o
   0  10  15    65176.18    78762.89   4393.89 o
   1  10  15      849.41      819.00     55.76 o
   2  10  15    21827.82    22231.47   1324.27 o
   3  10  15     2784.83     2461.41    143.45 o
   4  10  15      425.79      467.23    138.53 o
   1  11  15     2941.01     3174.76    128.24 o
   2  11  15     9784.93     9884.13    712.79 o
   3  11  15      731.28      609.52     60.39 o
   4  11  15     6780.23     6833.26    280.77 o
   0  12  15     8518.76     9785.54   1330.02 o
   1  12  15        9.94      -14.99     43.09 o
   2  12  15     3056.17     2717.98    164.43 o
   3  12  15       38.91      -12.62    124.80 o
   1  13  15      172.71      200.76     49.12 o
   2  13  15      513.94      515.62     80.84 o
   0  14  15       40.82       68.58    146.53 o
   1  14  15       29.56       60.58     78.18 o
   2  14  15      534.77      497.64    110.92 o
   0   0  16    79447.78    86081.68   9512.72 o
   1   0  16      813.02      824.25     72.34 o
   2   0  16    58738.66    57875.42   1632.24 o
   3   0  16       26.11      240.75    145.83 o
   4   0  16     9429.52     9024.74    826.55 o
   5   0  16       55.73      144.49    137.50 o
   1   1  16       25.62      102.26     75.39 o
   2   1  16    12243.39    12090.29    246.98 o
   3   1  16     1795.78     1641.00     73.67 o
   4   1  16    36196.57    36748.61   1423.92 o
   5   1  16      708.05      783.37     79.57 o
   0   2  16   124611.51   133313.59   4860.29 o
   1   2  16       12.19      -10.03     51.41 o
   2   2  16    57826.94    56105.55   1174.73 o
   3   2  16       75.71      100.04     43.78 o
   4   2  16     3884.00     3779.41    150.19 o
   5   2  16      114.30      300.35    131.04 o
   1   3  16       19.88       66.66     41.16 o
   2   3  16    45298.45    43224.56   1168.25 o
   3   3  16        9.54       11.08     43.61 o
   4   3  16    31577.26    30740.21   1641.50 o
   5   3  16      414.82      574.09    161.67 o
   0   4  16    77192.89    80609.34   2345.70 o
   1   4  16        1.25      131.99     54.47 o
   2   4  16    25613.11    27073.13    760.27 o
   3   4  16      800.50      797.65     48.33 o
   4   4  16      485.07      423.94     54.85 o
   5   4  16        5.01      -23.66     81.18 o
   1   5  16      292.38      284.73     39.91 o
   2   5  16    10174.73     9546.13    365.87 o
   3   5  16       47.33       75.70     42.22 o
   4   5  16     3929.77     3769.23    328.47 o
   5   5  16      181.53      280.61     68.32 o
   0   6  16     3927.39     4197.40    169.44 o
   1   6  16     1217.05     1165.01     59.69 o
   2   6  16     3421.99     3220.02    101.46 o
   3   6  16      176.08      180.48     44.69 o
   4   6  16      208.79      213.53     64.80 o
   5   6  16       28.06      -28.23     74.40 o
   1   7  16        1.10       47.31     43.29 o
   2   7  16      360.39      278.23     48.42 o
   3   7  16      105.73      117.45     43.86 o
   4   7  16      874.70      960.41    107.33 o
   5   7  16       22.82      -18.29     76.58 o
   0   8  16     1920.02     1898.97    141.92 o
   1   8  16       78.62      -10.14     50.09 o
   2   8  16      118.42      -30.88     49.07 o
   3   8  16       18.98      -35.68     45.77 o
   4   8  16       10.02       -1.62     66.41 o
   1   9  16      123.34      -14.80     38.78 o
   2   9  16     2094.28     1828.41     86.99 o
   3   9  16       14.57       40.56     46.31 o
   4   9  16      827.91      929.60    176.93 o
   0  10  16    14526.96    16007.24    558.67 o
   1  10  16       30.21       -4.67     55.21 o
   2  10  16    10224.47     9630.41    572.24 o
   3  10  16      585.77      437.03     77.56 o
   4  10  16     1259.46     1066.33    158.56 o
   1  11  16     1086.19     1077.97     66.90 o
   2  11  16     7268.05     6148.40    553.09 o
   3  11  16      118.26       13.31     57.29 o
   0  12  16    16576.84    20635.95   1038.63 o
   1  12  16       38.55       45.72     50.11 o
   2  12  16    15323.33    13661.79   1409.89 o
   3  12  16       33.32      136.43     58.42 o
   1  13  16      425.72      442.77     81.48 o
   2  13  16     1760.69     1436.76    143.79 o
   0  14  16    17693.81    18244.14   1478.61 o
   1  14  16       16.65      150.55     86.70 o
   1   1  17      134.27      121.13     46.55 o
   2   1  17     1310.22     1200.94     65.64 o
   3   1  17       25.09       32.56     43.24 o
   4   1  17      104.78      -65.48     65.48 o
   5   1  17       24.61      101.00     84.10 o
   0   2  17    21444.32    22651.68    683.11 o
   1   2  17     1561.87     1439.80     59.06 o
   2   2  17     2171.16     2042.51     77.39 o
   3   2  17     1000.28      960.62     74.05 o
   4   2  17      147.23       23.86     64.29 o
   5   2  17       29.78        7.07     83.29 o
   1   3  17     3122.00     3084.32    172.43 o
   2   3  17    13348.54    12337.99    279.95 o
   3   3  17      786.35      680.00     48.24 o
   4   3  17     9990.51     9937.86    456.01 o
   5   3  17        7.83      -33.95     75.49 o
   0   4  17    74270.87    79658.27   4316.31 o
   1   4  17      989.97      902.46     54.11 o
   2   4  17    38444.55    38263.70    884.10 o
   3   4  17     3267.93     2990.99    185.57 o
   4   4  17      911.80      860.80     71.49 o
   5   4  17      825.97      644.78     87.26 o
   1   5  17     3564.58     3677.42     95.11 o
   2   5  17    12546.15    11787.54    472.23 o
   3   5  17     1815.84     1646.82     77.68 o
   4   5  17    26604.09    28994.03    718.51 o
   5   5  17        2.52      -27.47     74.77 o
   0   6  17    44319.79    49432.03   2572.19 o
   1   6  17       27.88       26.58     47.81 o
   2   6  17    40831.41    42672.98   1152.00 o
   3   6  17     1223.50     1046.89     79.05 o
   4   6  17     8604.13     9540.45    297.73 o
   5   6  17     1496.81     1507.09    102.48 o
   1   7  17     3080.30     3218.32    119.32 o
   2   7  17     9724.86     9364.99    667.41 o
   3   7  17      834.24      799.43     92.35 o
   4   7  17    20021.21    21118.35    819.20 o
   0   8  17    61729.43    68945.00   4655.77 o
   1   8  17      156.73      213.64     45.18 o
   2   8  17    29460.45    30430.26   1344.67 o
   3   8  17     1040.95      848.40     81.42 o
   4   8  17     5320.38     5542.59    416.01 o
   1   9  17     6873.85     6831.62    280.09 o
   2   9  17    20790.31    19256.38   1408.06 o
   3   9  17      277.92      248.20     70.31 o
   4   9  17    17784.38    18706.89    673.28 o
   0  10  17    51224.53    54874.09   3681.72 o
   1  10  17      613.12      553.52     47.79 o
   2  10  17    20265.54    20162.54   1239.46 o
   3  10  17     2247.74     1749.29    191.27 o
   1  11  17     2462.17     2459.30    100.00 o
   2  11  17     9310.89     7891.20    573.13 o
   3  11  17      194.71      103.33     56.22 o
   0  12  17     7054.75     8349.13    497.38 o
   1  12  17      172.79      168.14     54.66 o
   2  12  17     4404.52     3464.67    487.37 o
   1  13  17       30.40      106.62     72.95 o
   2  13  17      658.30      588.13    115.44 o
   0   0  18    49095.79    50662.19   2661.60 o
   1   0  18      100.82      278.36     95.58 o
   2   0  18    34254.87    34239.33    933.30 o
   3   0  18     5576.22     5303.51    365.78 o
   4   0  18     5673.94     5298.08    403.48 o
   5   0  18     7039.06     7412.67    301.58 o
   1   1  18    19179.76    20346.74    406.62 o
   2   1  18    16982.44    17125.16    293.68 o
   3   1  18    12064.72    11117.31    419.75 o
   4   1  18    20499.90    22226.41    537.24 o
   5   1  18      480.98      484.06    138.08 o
   0   2  18    61498.46    65251.74   1771.89 o
   1   2  18     3634.28     3599.46     98.73 o
   2   2  18    31841.55    31897.73    626.45 o
   3   2  18    10527.10     9816.59    326.53 o
   4   2  18     1970.33     2136.72    117.86 o
   5   2  18     7179.45     6794.85    251.22 o
   1   3  18    23010.39    23848.80    734.18 o
   2   3  18    19648.37    19944.03    429.96 o
   3   3  18     2281.63     2177.99    113.75 o
   4   3  18    17986.43    19557.57    460.52 o
   5   3  18        5.70      -68.26     92.28 o
   0   4  18    40674.78    44064.78   1331.65 o
   1   4  18     3691.75     3496.31     92.20 o
   2   4  18    13213.12    12981.02    327.41 o
   3   4  18     4304.04     3615.04    243.27 o
   4   4  18       65.27      230.17    133.61 o
   5   4  18     1608.40     1658.55    117.11 o
   1   5  18     3830.82     4016.73    146.97 o
   2   5  18     3085.93     3005.98    104.85 o
   3   5  18      136.11      133.64     56.83 o
   4   5  18     3008.90     2897.06    132.57 o
   0   6  18     8520.06     8451.50    473.66 o
   1   6  18      152.42      204.05     48.06 o
   2   6  18     1747.92     1538.18     63.49 o
   3   6  18      323.13      313.28     56.74 o
   4   6  18       47.73      -77.56     92.41 o
   1   7  18       63.11       97.58     47.86 o
   2   7  18      296.42      280.20     50.68 o
   3   7  18      313.56      122.72     51.30 o
   4   7  18      792.86      682.36    242.04 o
   0   8  18       60.64       72.19     66.95 o
   1   8  18       99.49      102.39     46.39 o
   2   8  18       16.87       93.18     59.43 o
   3   8  18        8.54       -6.77     53.28 o
   4   8  18       69.50      188.15    115.70 o
   1   9  18     1532.94     1427.49     59.73 o
   2   9  18      329.61      286.58     56.42 o
   3   9  18       73.92       73.54     52.52 o
   0  10  18     9675.57    10055.74    539.23 o
   1  10  18      276.62      245.27     60.21 o
   2  10  18     3654.10     2915.25    268.21 o
   3  10  18     3466.42     2592.72    574.99 o
   1  11  18     8037.22     8179.68   1091.59 o
   2  11  18     1775.00     1399.75     76.82 o
   3  11  18     2704.20     2281.83    130.34 o
   0  12  18    11757.64    11755.49    876.04 o
   1  12  18      339.35      380.11     76.25 o
   2  12  18     8098.82     7564.51    367.68 o
   1  13  18     4898.15     5359.49    809.41 o
   1   1  19      823.72      922.69     96.14 o
   2   1  19      336.27      284.30     67.24 o
   3   1  19       33.95       27.03     61.35 o
   4   1  19      478.03      455.47    101.73 o
   5   1  19      121.31      -85.76    110.11 o
   0   2  19     3394.47     3856.43    214.62 o
   1   2  19      839.21      806.93     62.39 o
   2   2  19     4124.29     3763.89    145.37 o
   3   2  19     1834.25     1555.92     59.99 o
   4   2  19       83.92      -76.82     84.41 o
   5   2  19      544.02      481.64     94.15 o
   1   3  19    24818.42    26036.51    819.43 o
   2   3  19     2585.78     2299.49     86.43 o
   3   3  19     1948.49     1646.66     94.24 o
   4   3  19     2527.27     2382.83    139.78 o
   0   4  19    16178.68    16779.18    787.21 o
   1   4  19     2235.29     2133.85     79.15 o
   2   4  19     5803.15     5536.83    165.34 o
   3   4  19    10734.22     9547.74    579.97 o
   4   4  19      650.22      395.30     77.59 o
   1   5  19    29538.35    32342.85   1043.19 o
   2   5  19     4019.81     3536.77    123.54 o
   3   5  19    10588.06     9685.32    970.21 o
   4   5  19     4272.63     4288.42    150.42 o
   0   6  19    15126.43    15865.07   1291.37 o
   1   6  19      531.06      571.22     71.49 o
   2   6  19     6753.75     6207.86    244.06 o
   3   6  19     6697.63     5686.93    795.17 o
   4   6  19      817.84      818.26    121.62 o
   1   7  19    13947.77    15564.28    945.26 o
   2   7  19     4352.16     3884.12    286.33 o
   3   7  19    14896.06    14009.53   3035.19 o
   4   7  19     6433.82     6376.96    278.98 o
   0   8  19    14161.37    13829.98   1176.61 o
   1   8  19     1761.38     1891.22    121.99 o
   2   8  19     9916.53     8794.41    554.24 o
   3   8  19     8720.66     8120.87    952.18 o
   1   9  19    26503.65    30620.67   2466.86 o
   2   9  19     4044.29     3410.76    194.63 o
   3   9  19     7080.46     6402.17    793.66 o
   0  10  19    13468.22    13584.22   1070.22 o
   1  10  19     3552.28     3399.74    342.52 o
   2  10  19     4963.56     4586.47    345.73 o
   3  10  19     9034.59     7970.56    902.28 o
   1  11  19     9011.02     8629.82    990.77 o
   2  11  19     2387.53     1759.96    148.98 o
   0  12  19     4145.51     4644.75    312.67 o
   1  12  19      177.03      318.68     72.04 o
   0   0  20    12297.98    12556.68    757.66 o
   1   0  20      496.09      636.58     79.07 o
   2   0  20     2317.22     2206.17    104.83 o
   3   0  20     4946.67     4425.80    285.08 o
   4   0  20      254.82      332.37    138.01 o
   1   1  20    29534.49    32682.10    971.49 o
   2   1  20     1766.63     1615.36     76.73 o
   3   1  20    17712.53    15842.92    867.64 o
   4   1  20     1547.38     1188.21    124.17 o
   0   2  20     3566.95     3429.36    143.86 o
   1   2  20     2517.62     2743.69    151.75 o
   2   2  20     1020.72     1075.70     84.16 o
   3   2  20    15756.34    15685.29   1162.95 o
   4   2  20       21.27      204.63    127.53 o
   1   3  20    34182.91    38938.58   1401.82 o
   2   3  20      594.72      463.86     50.29 o
   3   3  20     8822.89     8914.09    749.18 o
   4   3  20      539.23      288.85    103.98 o
   0   4  20      719.67      680.63     84.11 o
   1   4  20     1911.93     1950.67    105.44 o
   2   4  20      839.15      794.60     53.78 o
   3   4  20     7460.96     7300.60    659.31 o
   4   4  20       39.14      177.87    128.06 o
   1   5  20     7397.38     7591.69    282.24 o
   2   5  20     1244.19     1139.33     62.88 o
   3   5  20     1373.70     1140.45    165.11 o
   4   5  20     1042.81      824.45    169.31 o
   0   6  20      870.27      761.85     94.74 o
   1   6  20       86.59       96.50     48.77 o
   2   6  20      599.40      535.00     56.42 o
   3   6  20       84.02       25.94     67.14 o
   4   6  20        0.62      120.41    138.22 o
   1   7  20       77.33       27.16     71.55 o
   2   7  20      536.29      590.92    107.61 o
   3   7  20      129.93       89.24    101.67 o
   0   8  20       45.48       58.83     71.22 o
   1   8  20      286.75      179.46     59.29 o
   2   8  20       18.52      109.43     69.05 o
   3   8  20      228.08      315.90     88.71 o
   1   9  20     6129.28     5986.58    466.31 o
   2   9  20       52.95      131.30     98.90 o
   3   9  20      425.04      369.77     97.36 o
   0  10  20      143.53      133.94    133.04 o
   1  10  20     2175.27     1826.74    209.98 o
   2  10  20       42.08      -31.65     67.49 o
   1  11  20    13184.30    14333.29    847.90 o
   0  12  20      121.61      208.91    145.70 o
   1   1  21      858.23      933.94     61.05 o
   2   1  21        1.58       61.24     54.10 o
   3   1  21      179.34      201.25     72.10 o
   4   1  21      147.85      110.44     85.07 o
   0   2  21      356.99      359.40     82.87 o
   1   2  21     1487.00     1418.02     77.57 o
   2   2  21      135.55       83.56     58.16 o
   3   2  21     3201.11     2891.34    118.30 o
   4   2  21      118.12      202.07     96.44 o
   1   3  21    14225.41    15558.28    789.87 o
   2   3  21      905.59      911.22     70.62 o
   3   3  21     3907.56     3040.61    162.38 o
   4   3  21      139.90      233.67     89.86 o
   0   4  21     4641.88     4299.45    279.86 o
   1   4  21     1848.72     1657.98    106.68 o
   2   4  21     1185.87     1141.99    111.51 o
   3   4  21     7293.59     6661.03    980.74 o
   4   4  21       54.77      330.13    107.42 o
   1   5  21    22179.61    23511.76   1186.53 o
   2   5  21      135.65       95.31     62.92 o
   3   5  21    11976.30     9872.29   1520.17 o
   4   5  21      834.39      682.03    113.18 o
   0   6  21       79.18      181.43     99.86 o
   1   6  21      536.19      651.02     63.93 o
   2   6  21      495.07      529.57     67.95 o
   3   6  21     5947.89     5246.21   1022.65 o
   1   7  21    19038.05    19826.85   2623.23 o
   2   7  21      365.53      349.79     82.02 o
   3   7  21    11019.18     9871.20   1668.81 o
   0   8  21      189.50      321.66     72.79 o
   1   8  21      749.81      667.09     80.11 o
   2   8  21     1020.81      813.24    105.14 o
   3   8  21     6374.53     5357.51    770.33 o
   1   9  21    21808.70    21295.84   4377.62 o
   2   9  21      818.88      697.62    122.59 o
   0  10  21     3082.58     3428.73    392.17 o
   1  10  21     1126.39     1127.77    146.98 o
   2  10  21      484.86      234.34     81.03 o
   0   0  22     5340.50     3918.35    384.86 o
   1   0  22      216.03      218.69     75.06 o
   2   0  22     7224.69     7050.51    628.11 o
   3   0  22     3446.85     3236.50    198.13 o
   4   0  22     4699.28     4523.96    330.05 o
   1   1  22    15447.06    16876.90   1067.30 o
   2   1  22      285.49      257.79     65.00 o
   3   1  22     8320.85     8103.77    321.97 o
   4   1  22     4540.96     3936.37    171.73 o
   0   2  22    13987.56    14492.63   1045.31 o
   1   2  22      627.83      711.11     94.53 o
   2   2  22     7984.98     7885.32    679.41 o
   3   2  22     3188.40     3004.40    271.75 o
   4   2  22      961.42     1101.03    112.02 o
   1   3  22     8598.14     8839.72    445.91 o
   2   3  22     6723.71     6612.96    605.75 o
   3   3  22     4721.96     3907.90    226.22 o
   0   4  22     8526.52     9271.61   1958.39 o
   1   4  22      367.35      397.52     94.17 o
   2   4  22     2352.59     2184.94    109.88 o
   3   4  22     1534.44     1383.31    139.66 o
   1   5  22     2635.53     2531.56    169.49 o
   2   5  22      769.45      726.63    103.48 o
   3   5  22     1673.95     1215.36    208.99 o
   0   6  22       72.09      263.44    161.38 o
   1   6  22       41.49       -7.65     61.27 o
   2   6  22       94.63       29.12     65.55 o
   3   6  22      128.62      158.49     74.08 o
   1   7  22      221.51      210.83     67.66 o
   2   7  22       67.12      -21.87    105.08 o
   3   7  22       41.70      150.89     77.30 o
   0   8  22      602.09      661.50     83.77 o
   1   8  22      187.41      104.22     83.77 o
   2   8  22       16.56      -47.61    111.26 o
   1   9  22     3531.76     3642.11    466.10 o
   2   9  22      882.61      916.88    200.00 o
   0  10  22     4272.20     4177.20    192.06 o
   1  10  22      394.22      456.94     93.55 o
   1   1  23      642.01      635.96     78.25 o
   2   1  23      934.49      774.52     96.03 o
   3   1  23      727.41      825.82    105.76 o
   0   2  23     7583.38     9835.72    589.47 o
   1   2  23        4.01       -4.96     97.16 o
   2   2  23     1760.44     1614.63    109.21 o
   3   2  23      478.47      347.31     88.13 o
   1   3  23     1889.02     1938.99    206.82 o
   2   3  23     5565.61     5720.88    424.25 o
   3   3  23     1932.43     1719.85    415.46 o
   0   4  23    21051.95    21697.80   5053.75 o
   1   4  23       14.01      141.26     62.12 o
   2   4  23    10843.88    11648.67    631.12 o
   3   4  23      300.84      302.81     83.73 o
   1   5  23     3493.03     3693.32    417.20 o
   2   5  23     2882.38     2853.66    166.57 o
   3   5  23     1079.76      826.71    102.50 o
   0   6  23     9847.75    11873.63    709.71 o
   1   6  23      647.69      548.78     69.99 o
   2   6  23    10281.49    10787.01    418.16 o
   1   7  23     5217.48     5290.03    536.67 o
   2   7  23     1626.17     1846.19    121.77 o
   0   8  23    17364.51    17143.32   2734.98 o
   1   8  23      277.95      269.90     76.29 o
   0   0  24    27122.24    34423.99   2114.13 o
   1   0  24      558.16      344.65    119.01 o
   2   0  24    17997.22    19040.31   2069.21 o
   3   0  24      596.59      511.95    127.06 o
   1   1  24      693.14      516.90     89.90 o
   2   1  24     6247.76     6359.53    227.54 o
   3   1  24       55.49       61.73     92.45 o
   0   2  24    30076.44    36977.43   1795.65 o
   1   2  24      187.75       91.18     83.50 o
   2   2  24    16675.80    18870.78    722.66 o
   3   2  24      318.85      230.76     92.93 o
   1   3  24     1195.67     1112.13    144.49 o
   2   3  24     8700.60     9347.10    384.17 o
   0   4  24    21087.92    24917.21   1305.19 o
   1   4  24      928.63     1013.99    193.50 o
   2   4  24     9079.81    10093.66    412.74 o
   1   5  24       57.69      230.20     78.99 o
   2   5  24     2370.81     2644.32    145.03 o
   0   6  24     2855.17     2923.65    178.34 o
   1   6  24       21.28      -69.88    126.40 o
   2   6  24     1215.63     1256.27    124.30 o
   1   7  24       10.22      -95.21     95.21 o
   0   8  24     1271.66     1111.32    208.68 o
   1   1  25      151.52       32.20     87.01 o
   2   1  25      486.49      533.60     94.30 o
   0   2  25     4245.71     4176.52    723.19 o
   1   2  25      583.22      588.83     92.18 o
   2   2  25     2775.77     2719.20    132.85 o
   1   3  25     2737.39     3196.04    143.56 o
   2   3  25     2104.13     1992.45    269.01 o
   0   4  25    15869.17    19729.41    838.60 o
   1   4  25      533.10      595.71    203.04 o
   2   4  25     9138.51     9981.22    527.50 o
   1   5  25      706.97      730.84    106.45 o
   0   6  25    24473.29    26773.15   2328.92 o
   1   6  25      117.11      223.47     91.12 o
   0   0  26    37696.41    40663.54   2534.00 o
   1   0  26       27.73      101.04    209.09 o
   1   1  26     5972.09     6799.47    280.63 o
   0   2  26    16567.87    18401.93    920.95 o
   1   2  26      956.89      973.66    102.17 o
   1   3  26     7347.47     8269.33    445.48 o
   0   4  26     5464.05     5790.73    494.69 o
 
